# Supplementary material for: Open-source electrochemical cell for in situ X-ray absorption spectroscopy in transmission and fluorescence modes
Source: J Synchrotron Radiat. 2024 Feb 2;31(Pt 2):322–7. doi: 10.1107/S1600577524000122 (PMC10914171; doi:10.1107/S1600577524000122)
Supplement: Supplementary file 2 [file s-31-00322-sup2.zip › SpaceClaim/Schemas/package.xsd]

<?xml version="1.0"?>
<xs:schema xmlns:tns="http://schemas.spaceclaim.com/package/2023.1" attributeFormDefault="unqualified" elementFormDefault="qualified" targetNamespace="http://schemas.spaceclaim.com/package/2023.1" xmlns:xs="http://www.w3.org/2001/XMLSchema" />
