# Supplementary material for: Open-source electrochemical cell for in situ X-ray absorption spectroscopy in transmission and fluorescence modes
Source: J Synchrotron Radiat. 2024 Feb 2;31(Pt 2):322–7. doi: 10.1107/S1600577524000122 (PMC10914171; doi:10.1107/S1600577524000122)
Supplement: Supplementary file 2 [file s-31-00322-sup2.zip › docProps/app.xml]

<?xml version="1.0"?>
<Properties xmlns:xsd="http://www.w3.org/2001/XMLSchema" xmlns:xsi="http://www.w3.org/2001/XMLSchema-instance" xmlns="http://www.spaceclaim.com/designDocument/appProperties">
  <Application>SpaceClaim</Application>
  <LengthScale>Normal</LengthScale>
  <LengthType>MM</LengthType>
  <AppVersion>1.0.0.0</AppVersion>
</Properties>
