# Supplementary material for: Open-source electrochemical cell for in situ X-ray absorption spectroscopy in transmission and fluorescence modes
Source: J Synchrotron Radiat. 2024 Feb 2;31(Pt 2):322–7. doi: 10.1107/S1600577524000122 (PMC10914171; doi:10.1107/S1600577524000122)
Supplement: Supplementary file 2 [file s-31-00322-sup2.zip › SpaceClaim/document.xml]

<?xml version="1.0" encoding="utf-8"?><Document version="1.600" xmlns:xsi="http://www.w3.org/2001/XMLSchema-instance" xmlns="urn:core"><nextId>2</nextId><isNotCompletable>False</isNotCompletable><importSource>Rbd2b2fc970734de5</importSource><importPath>C:\Users\lisan\Downloads\Part1_abrunias_cell v3.stl</importPath><importComponentName></importComponentName><importTimestamp>06/04/2022 02:42:05</importTimestamp><loadTime>0</loadTime><originalToReplacements_Keys><item>96:35681</item><item>96:35684</item><item>96:44777</item><item>96:35660</item><item>53:44</item><item>65:4251</item><item>53:389</item><item>53:392</item><item>123:4055</item><item>123:4047</item><item>122:5</item><item>123:4052</item><item>96:35654</item><item>96:44765</item><item>96:35675</item><item>96:35678</item><item>96:35657</item><item>101:54543</item><item>101:54650</item><item>102:11468</item><item>102:11539</item><item>102:11526</item><item>96:35651</item><item>101:54660</item><item>101:54533</item><item>120:88</item><item>120:151</item><item>120:148</item><item>120:145</item><item>120:142</item><item>120:139</item><item>120:136</item><item>120:133</item><item>120:130</item><item>120:127</item><item>120:124</item></originalToReplacements_Keys><originalToReplacements_Values><item><item>101:54650</item></item><item><item>101:54660</item></item><item><item>101:54637</item></item><item><item>101:54608</item></item><item><item>65:4257</item></item><item><item>65:4266</item></item><item><item>96:9956</item></item><item><item>96:9941</item></item><item><item>123:4087</item></item><item><item>123:4055</item></item><item><item>122:3149</item></item><item><item>123:4075</item></item><item><item>101:54494</item></item><item><item>101:54523</item></item><item><item>101:54533</item></item><item><item>101:54543</item></item><item><item>102:11468</item></item><item><item>102:11526</item></item><item><item>102:11539</item></item><item><item>102:20401</item></item><item><item>102:20447</item></item><item><item>102:20457</item></item><item><item>102:21011</item></item><item><item>102:21069</item></item><item><item>102:21079</item></item><item><item>120:1853</item></item><item><item>120:1985</item></item><item><item>120:1982</item></item><item><item>120:1979</item></item><item><item>120:1976</item></item><item><item>120:1973</item></item><item><item>120:1970</item></item><item><item>120:1967</item></item><item><item>120:1964</item></item><item><item>120:1961</item></item><item><item>120:1958</item></item></originalToReplacements_Values><monikerOriginalToReplacements_Keys /><monikerOriginalToReplacements_Values /><locked>False</locked><EncryptedData Type="http://www.w3.org/2001/04/xmlenc#Element" xmlns="http://www.w3.org/2001/04/xmlenc#"><CipherData><CipherValue>UfPOCu/IaAEU7zf3CHm5DXm/Mx7ZY6gBmqMHohMKAvs=</CipherValue></CipherData></EncryptedData><Design sectionId="6ab505a9-1afc-4b43-a7db-eb0258edde3e" Id="0:1" xmlns="urn:nom"><updateState>116:423</updateState><nextId>1</nextId><PartDef Id="0:2"><updateState>125:76</updateState><patternBase /><defaultEdgeTreatment sctype="SpaceClaim.BasicMoniker`1[[SpaceClaim.IDefaultEdgeTreatment, Nom]], Core" refId="94f8da79-5fb4-4c1d-bc0b-2edcb1b26aeb:13" /><materialId>0:0</materialId><type>Normal</type><shareTopologyOption>None</shareTopologyOption><DefaultEdgeTreatmentDef Id="0:13"><updateState>0:13</updateState><blendRadius>0</blendRadius></DefaultEdgeTreatmentDef><PartSketchCurveContainerDef Id="2:40" xmlns="urn:sketch"><updateState>125:30</updateState><sketchType>Normal</sketchType></PartSketchCurveContainerDef><StoredSelectionTableDef Id="6:970" xmlns="urn:stored selection"><updateState>125:84</updateState><guid>ff02f6f8-742f-4448-9de9-534a01c610e5</guid><StoredSelectionDef Id="65:4239"><updateState>65:4239</updateState><buckets><item><first>Primary</first><second>Primary Selection</second></item></buckets><paths><item><item><item sctype="SpaceClaim.BasicMoniker`1[[SpaceClaim.IInstance, Core]], Core" refId="cfafef34-6753-45ca-871e-1e2a2e00a9bd:5" /></item></item></paths><pathCounts><item>5</item></pathCounts><objects><item><item sctype="SpaceClaim.BasicMoniker`1[[SpaceClaim.IEvaluation, Core]], Core" refId="cfafef34-6753-45ca-871e-1e2a2e00a9bd:56" /><item sctype="SpaceClaim.BasicMoniker`1[[SpaceClaim.IEvaluation, Core]], Core" refId="cfafef34-6753-45ca-871e-1e2a2e00a9bd:59" /><item sctype="SpaceClaim.BasicMoniker`1[[SpaceClaim.IEvaluation, Core]], Core" refId="cfafef34-6753-45ca-871e-1e2a2e00a9bd:53" /><item sctype="SpaceClaim.BasicMoniker`1[[SpaceClaim.IEvaluation, Core]], Core" refId="cfafef34-6753-45ca-871e-1e2a2e00a9bd:50" /><item sctype="SpaceClaim.BasicMoniker`1[[SpaceClaim.IEvaluation, Core]], Core" refId="cfafef34-6753-45ca-871e-1e2a2e00a9bd:131" /></item></objects></StoredSelectionDef><StoredSelectionDef Id="73:3337"><updateState>73:3337</updateState><buckets><item><first>Primary</first><second>Primary Selection</second></item></buckets><paths><item><item><item sctype="SpaceClaim.BasicMoniker`1[[SpaceClaim.IInstance, Core]], Core" refId="cfafef34-6753-45ca-871e-1e2a2e00a9bd:5" /></item></item></paths><pathCounts><item>2</item></pathCounts><objects><item><item sctype="SpaceClaim.BasicMoniker`1[[SpaceClaim.IEvaluation, Core]], Core" refId="cfafef34-6753-45ca-871e-1e2a2e00a9bd:92" /><item sctype="SpaceClaim.BasicMoniker`1[[SpaceClaim.IEvaluation, Core]], Core" refId="cfafef34-6753-45ca-871e-1e2a2e00a9bd:71" /></item></objects></StoredSelectionDef><StoredSelectionDef Id="73:3376"><updateState>73:3376</updateState><buckets><item><first>Primary</first><second>Primary Selection</second></item></buckets><paths><item><item><item sctype="SpaceClaim.BasicMoniker`1[[SpaceClaim.IInstance, Core]], Core" refId="cfafef34-6753-45ca-871e-1e2a2e00a9bd:5" /></item></item></paths><pathCounts><item>2</item></pathCounts><objects><item><item sctype="SpaceClaim.BasicMoniker`1[[SpaceClaim.IEvaluation, Core]], Core" refId="cfafef34-6753-45ca-871e-1e2a2e00a9bd:71" /><item sctype="SpaceClaim.BasicMoniker`1[[SpaceClaim.IEvaluation, Core]], Core" refId="cfafef34-6753-45ca-871e-1e2a2e00a9bd:92" /></item></objects></StoredSelectionDef><StoredSelectionDef Id="74:61"><updateState>74:61</updateState><buckets><item><first>Primary</first><second>Primary Selection</second></item></buckets><paths><item><item><item sctype="SpaceClaim.BasicMoniker`1[[SpaceClaim.IInstance, Core]], Core" refId="cfafef34-6753-45ca-871e-1e2a2e00a9bd:5" /></item></item></paths><pathCounts><item>2</item></pathCounts><objects><item><item sctype="SpaceClaim.BasicMoniker`1[[SpaceClaim.IEvaluation, Core]], Core" refId="cfafef34-6753-45ca-871e-1e2a2e00a9bd:80" /><item sctype="SpaceClaim.BasicMoniker`1[[SpaceClaim.IEvaluation, Core]], Core" refId="cfafef34-6753-45ca-871e-1e2a2e00a9bd:74" /></item></objects></StoredSelectionDef><StoredSelectionDef Id="96:10094"><updateState>96:53106</updateState><buckets><item><first>Primary</first><second>Primary Selection</second></item></buckets><paths><item><item><item sctype="SpaceClaim.BasicMoniker`1[[SpaceClaim.IInstance, Core]], Core" refId="cfafef34-6753-45ca-871e-1e2a2e00a9bd:5" /></item></item></paths><pathCounts><item>3</item></pathCounts><objects><item><item sctype="SpaceClaim.BasicMoniker`1[[SpaceClaim.IEvaluation, Core]], Core" refId="cfafef34-6753-45ca-871e-1e2a2e00a9bd:110" /><item sctype="SpaceClaim.BasicMoniker`1[[SpaceClaim.IEvaluation, Core]], Core" refId="a66e77e8-0091-4341-916c-538c254a6674:9956" /><item sctype="SpaceClaim.BasicMoniker`1[[SpaceClaim.IEvaluation, Core]], Core" refId="a66e77e8-0091-4341-916c-538c254a6674:9941" /></item></objects></StoredSelectionDef><StoredSelectionDef Id="96:35776"><updateState>106:17001</updateState><buckets><item><first>Primary</first><second>Primary Selection</second></item></buckets><paths><item><item><item sctype="SpaceClaim.BasicMoniker`1[[SpaceClaim.IInstance, Core]], Core" refId="cfafef34-6753-45ca-871e-1e2a2e00a9bd:5" /></item></item></paths><pathCounts><item>4</item></pathCounts><objects><item><item sctype="SpaceClaim.BasicMoniker`1[[SpaceClaim.IEvaluation, Core]], Core" refId="7d3bbaa9-2376-40bc-ba23-6b15a23d18fc:54608" /><item sctype="SpaceClaim.BasicMoniker`1[[SpaceClaim.IEvaluation, Core]], Core" refId="2c6c6d0e-cf47-4ecb-8965-f8f5e66cbd2b:20401" /><item sctype="SpaceClaim.BasicMoniker`1[[SpaceClaim.IEvaluation, Core]], Core" refId="7d3bbaa9-2376-40bc-ba23-6b15a23d18fc:54494" /><item sctype="SpaceClaim.BasicMoniker`1[[SpaceClaim.IEvaluation, Core]], Core" refId="2c6c6d0e-cf47-4ecb-8965-f8f5e66cbd2b:21011" /></item></objects></StoredSelectionDef><StoredSelectionDef Id="96:44837"><updateState>106:17000</updateState><buckets><item><first>Primary</first><second>Primary Selection</second></item></buckets><paths><item><item><item sctype="SpaceClaim.BasicMoniker`1[[SpaceClaim.IInstance, Core]], Core" refId="cfafef34-6753-45ca-871e-1e2a2e00a9bd:5" /></item></item></paths><pathCounts><item>2</item></pathCounts><objects><item><item sctype="SpaceClaim.BasicMoniker`1[[SpaceClaim.IEvaluation, Core]], Core" refId="a66e77e8-0091-4341-916c-538c254a6674:44735" /><item sctype="SpaceClaim.BasicMoniker`1[[SpaceClaim.IEvaluation, Core]], Core" refId="a66e77e8-0091-4341-916c-538c254a6674:44726" /></item></objects></StoredSelectionDef><StoredSelectionDef Id="106:16992"><updateState>106:16992</updateState><buckets><item><first>Primary</first><second>Primary Selection</second></item></buckets><paths><item><item><item sctype="SpaceClaim.BasicMoniker`1[[SpaceClaim.IInstance, Core]], Core" refId="cfafef34-6753-45ca-871e-1e2a2e00a9bd:5" /></item></item></paths><pathCounts><item>2</item></pathCounts><objects><item><item sctype="SpaceClaim.BasicMoniker`1[[SpaceClaim.IEvaluation, Core]], Core" refId="50bb6f75-9011-4c72-9384-7983112270de:248" /><item sctype="SpaceClaim.BasicMoniker`1[[SpaceClaim.IEvaluation, Core]], Core" refId="2c6c6d0e-cf47-4ecb-8965-f8f5e66cbd2b:38173" /></item></objects></StoredSelectionDef><StoredSelectionDef Id="106:22195"><updateState>106:22195</updateState><buckets><item><first>Primary</first><second>Primary Selection</second></item></buckets><paths><item><item><item sctype="SpaceClaim.BasicMoniker`1[[SpaceClaim.IInstance, Core]], Core" refId="cfafef34-6753-45ca-871e-1e2a2e00a9bd:5" /></item></item></paths><pathCounts><item>2</item></pathCounts><objects><item><item sctype="SpaceClaim.BasicMoniker`1[[SpaceClaim.IEvaluation, Core]], Core" refId="50bb6f75-9011-4c72-9384-7983112270de:248" /><item sctype="SpaceClaim.BasicMoniker`1[[SpaceClaim.IEvaluation, Core]], Core" refId="2c6c6d0e-cf47-4ecb-8965-f8f5e66cbd2b:38173" /></item></objects></StoredSelectionDef><StoredSelectionDef Id="106:27018"><updateState>106:27018</updateState><buckets><item><first>Primary</first><second>Primary Selection</second></item></buckets><paths><item><item><item sctype="SpaceClaim.BasicMoniker`1[[SpaceClaim.IInstance, Core]], Core" refId="cfafef34-6753-45ca-871e-1e2a2e00a9bd:5" /></item></item></paths><pathCounts><item>2</item></pathCounts><objects><item><item sctype="SpaceClaim.BasicMoniker`1[[SpaceClaim.IEvaluation, Core]], Core" refId="50bb6f75-9011-4c72-9384-7983112270de:248" /><item sctype="SpaceClaim.BasicMoniker`1[[SpaceClaim.IEvaluation, Core]], Core" refId="2c6c6d0e-cf47-4ecb-8965-f8f5e66cbd2b:38173" /></item></objects></StoredSelectionDef><StoredSelectionDef Id="106:27059"><updateState>106:27059</updateState><buckets><item><first>Primary</first><second>Primary Selection</second></item></buckets><paths><item><item><item sctype="SpaceClaim.BasicMoniker`1[[SpaceClaim.IInstance, Core]], Core" refId="cfafef34-6753-45ca-871e-1e2a2e00a9bd:5" /></item></item></paths><pathCounts><item>2</item></pathCounts><objects><item><item sctype="SpaceClaim.BasicMoniker`1[[SpaceClaim.IEvaluation, Core]], Core" refId="50bb6f75-9011-4c72-9384-7983112270de:248" /><item sctype="SpaceClaim.BasicMoniker`1[[SpaceClaim.IEvaluation, Core]], Core" refId="2c6c6d0e-cf47-4ecb-8965-f8f5e66cbd2b:38173" /></item></objects></StoredSelectionDef><StoredSelectionDef Id="107:79"><updateState>107:79</updateState><buckets><item><first>Primary</first><second>Primary Selection</second></item></buckets><paths><item><item><item sctype="SpaceClaim.BasicMoniker`1[[SpaceClaim.IInstance, Core]], Core" refId="cfafef34-6753-45ca-871e-1e2a2e00a9bd:5" /></item></item></paths><pathCounts><item>2</item></pathCounts><objects><item><item sctype="SpaceClaim.BasicMoniker`1[[SpaceClaim.IEvaluation, Core]], Core" refId="50bb6f75-9011-4c72-9384-7983112270de:248" /><item sctype="SpaceClaim.BasicMoniker`1[[SpaceClaim.IEvaluation, Core]], Core" refId="2c6c6d0e-cf47-4ecb-8965-f8f5e66cbd2b:38173" /></item></objects></StoredSelectionDef><StoredSelectionDef Id="123:7320"><updateState>125:86</updateState><buckets><item><first>Primary</first><second>Primary Selection</second></item></buckets><paths><item><item /></item></paths><pathCounts><item>3</item></pathCounts><objects><item><item sctype="SpaceClaim.BasicMoniker`1[[SpaceClaim.IEvaluation, Core]], Core" refId="752bcc1b-b546-4a39-91af-743b44a482f1:1791" /><item sctype="SpaceClaim.BasicMoniker`1[[SpaceClaim.IEvaluation, Core]], Core" refId="cfafef34-6753-45ca-871e-1e2a2e00a9bd:5" /><item sctype="SpaceClaim.BasicMoniker`1[[SpaceClaim.IEvaluation, Core]], Core" refId="752bcc1b-b546-4a39-91af-743b44a482f1:59" /></item></objects></StoredSelectionDef></StoredSelectionTableDef><ScaledDetailSettingsDef Id="31:2201" xmlns="urn:presentation"><updateState>31:2203</updateState><scale>1</scale><scaleFormat sctype="SpaceClaim.Annotations.FractionalScaleFormat, Presentation"><denominator>1</denominator></scaleFormat></ScaledDetailSettingsDef><TransformToolOrientationDef Id="51:39886" xmlns="urn:commands"><updateState>51:39893</updateState><useOrientation>Global</useOrientation><objectOrientations /></TransformToolOrientationDef><ComponentDef Id="53:5"><updateState>123:7142</updateState><source sctype="SpaceClaim.BasicMoniker`1[[SpaceClaim.IEvaluation, Core]], Core" refId="cfafef34-6753-45ca-871e-1e2a2e00a9bd:1" /><trans>-1 -2.9976021664879227E-15 0 2.4980018054066022E-16 2.9976021664879227E-15 -1 0 0.18664999969303606 0 0 1.0000000000000002 -4.3368086899420177E-19 0 0 0 1</trans><lastAccuracy>0</lastAccuracy><lastEvaluatedTrans>-1 -2.9976021664879227E-15 0 2.4980018054066022E-16 2.9976021664879227E-15 -1 0 0.18664999969303606 0 0 1.0000000000000002 -4.3368086899420177E-19 0 0 0 1</lastEvaluatedTrans></ComponentDef><ComponentDef Id="120:59"><updateState>123:7143</updateState><source sctype="SpaceClaim.BasicMoniker`1[[SpaceClaim.IEvaluation, Core]], Core" refId="cfafef34-6753-45ca-871e-1e2a2e00a9bd:1" /><trans>1.0000000000000002 5.773159728050814E-15 5.5511151231257322E-17 2.8660555934090226E-10 -5.773159728050814E-15 1.0000000000000002 -1.2246063538223802E-16 0.030329999999999989 -5.5511151231258024E-17 1.2246063538223768E-16 1.0000000000000004 -9.3471893394862411E-18 0 0 0 1</trans><lastAccuracy>0</lastAccuracy><lastEvaluatedTrans>1.0000000000000002 5.773159728050814E-15 5.5511151231257322E-17 2.8660555934090226E-10 -5.773159728050814E-15 1.0000000000000002 -1.2246063538223802E-16 0.030329999999999989 -5.5511151231258024E-17 1.2246063538223768E-16 1.0000000000000004 -9.3471893394862411E-18 0 0 0 1</lastEvaluatedTrans></ComponentDef><NominalBodyDef Id="120:1791"><updateState>123:7145</updateState><layerId>0:9</layerId><type>Solid</type><color>212, 142, 103</color><renderingStyle>Plastic</renderingStyle><fillStyle>Opaque</fillStyle><materialId>0:0</materialId><modificationLock>None</modificationLock><finishStyle>MediumGloss</finishStyle><NominalFaceDef Id="120:1793"><updateState>123:7147</updateState></NominalFaceDef><NominalFaceDef Id="120:1796"><updateState>123:7149</updateState></NominalFaceDef><NominalFaceDef Id="120:1799"><updateState>123:7151</updateState></NominalFaceDef><NominalFaceDef Id="120:1802"><updateState>123:7153</updateState></NominalFaceDef><NominalFaceDef Id="120:1805"><updateState>123:7155</updateState></NominalFaceDef><NominalFaceDef Id="120:1808"><updateState>123:7157</updateState></NominalFaceDef><NominalFaceDef Id="120:1811"><updateState>123:7159</updateState></NominalFaceDef><NominalFaceDef Id="120:1814"><updateState>123:7161</updateState></NominalFaceDef><NominalFaceDef Id="120:1817"><updateState>123:7163</updateState></NominalFaceDef><NominalFaceDef Id="120:1820"><updateState>123:7165</updateState></NominalFaceDef><NominalFaceDef Id="120:1823"><updateState>123:7167</updateState></NominalFaceDef><NominalFaceDef Id="120:1826"><updateState>123:7169</updateState></NominalFaceDef><NominalFaceDef Id="120:1829"><updateState>123:7171</updateState></NominalFaceDef><NominalFaceDef Id="120:1832"><updateState>123:7173</updateState></NominalFaceDef><NominalFaceDef Id="120:1835"><updateState>123:7175</updateState></NominalFaceDef><NominalFaceDef Id="120:1838"><updateState>123:7177</updateState></NominalFaceDef><NominalFaceDef Id="120:1841"><updateState>123:7179</updateState></NominalFaceDef><NominalFaceDef Id="120:1844"><updateState>123:7181</updateState></NominalFaceDef><NominalFaceDef Id="120:1847"><updateState>123:7183</updateState></NominalFaceDef><NominalFaceDef Id="120:1850"><updateState>123:7185</updateState></NominalFaceDef><NominalFaceDef Id="120:1853"><updateState>123:7187</updateState></NominalFaceDef><NominalFaceDef Id="120:1856"><updateState>123:7189</updateState></NominalFaceDef><NominalFaceDef Id="120:1859"><updateState>123:7191</updateState></NominalFaceDef><NominalEdgeDef Id="120:1862"><updateState>123:7193</updateState><isReversed>False</isReversed></NominalEdgeDef><NominalEdgeDef Id="120:1865"><updateState>123:7195</updateState><isReversed>False</isReversed></NominalEdgeDef><NominalEdgeDef Id="120:1868"><updateState>123:7197</updateState><isReversed>False</isReversed></NominalEdgeDef><NominalEdgeDef Id="120:1871"><updateState>123:7199</updateState><isReversed>False</isReversed></NominalEdgeDef><NominalEdgeDef Id="120:1874"><updateState>123:7201</updateState><isReversed>False</isReversed></NominalEdgeDef><NominalEdgeDef Id="120:1877"><updateState>123:7203</updateState><isReversed>False</isReversed></NominalEdgeDef><NominalEdgeDef Id="120:1880"><updateState>123:7205</updateState><isReversed>False</isReversed></NominalEdgeDef><NominalEdgeDef Id="120:1883"><updateState>123:7207</updateState><isReversed>False</isReversed></NominalEdgeDef><NominalEdgeDef Id="120:1886"><updateState>123:7209</updateState><isReversed>False</isReversed></NominalEdgeDef><NominalEdgeDef Id="120:1889"><updateState>123:7211</updateState><isReversed>False</isReversed></NominalEdgeDef><NominalEdgeDef Id="120:1892"><updateState>123:7213</updateState><isReversed>False</isReversed></NominalEdgeDef><NominalEdgeDef Id="120:1895"><updateState>123:7215</updateState><isReversed>False</isReversed></NominalEdgeDef><NominalEdgeDef Id="120:1898"><updateState>123:7217</updateState><isReversed>False</isReversed></NominalEdgeDef><NominalEdgeDef Id="120:1901"><updateState>123:7219</updateState><isReversed>False</isReversed></NominalEdgeDef><NominalEdgeDef Id="120:1904"><updateState>123:7221</updateState><isReversed>False</isReversed></NominalEdgeDef><NominalEdgeDef Id="120:1907"><updateState>123:7223</updateState><isReversed>False</isReversed></NominalEdgeDef><NominalEdgeDef Id="120:1910"><updateState>123:7225</updateState><isReversed>False</isReversed></NominalEdgeDef><NominalEdgeDef Id="120:1913"><updateState>123:7227</updateState><isReversed>False</isReversed></NominalEdgeDef><NominalEdgeDef Id="120:1916"><updateState>123:7229</updateState><isReversed>False</isReversed></NominalEdgeDef><NominalEdgeDef Id="120:1919"><updateState>123:7231</updateState><isReversed>False</isReversed></NominalEdgeDef><NominalEdgeDef Id="120:1922"><updateState>123:7233</updateState><isReversed>False</isReversed></NominalEdgeDef><NominalEdgeDef Id="120:1925"><updateState>123:7235</updateState><isReversed>False</isReversed></NominalEdgeDef><NominalEdgeDef Id="120:1928"><updateState>123:7237</updateState><isReversed>False</isReversed></NominalEdgeDef><NominalEdgeDef Id="120:1931"><updateState>123:7239</updateState><isReversed>False</isReversed></NominalEdgeDef><NominalEdgeDef Id="120:1934"><updateState>123:7241</updateState><isReversed>False</isReversed></NominalEdgeDef><NominalEdgeDef Id="120:1937"><updateState>123:7243</updateState><isReversed>False</isReversed></NominalEdgeDef><NominalEdgeDef Id="120:1940"><updateState>123:7245</updateState><isReversed>False</isReversed></NominalEdgeDef><NominalEdgeDef Id="120:1943"><updateState>123:7247</updateState><isReversed>False</isReversed></NominalEdgeDef><NominalEdgeDef Id="120:1946"><updateState>123:7249</updateState><isReversed>False</isReversed></NominalEdgeDef><NominalEdgeDef Id="120:1949"><updateState>123:7251</updateState><isReversed>False</isReversed></NominalEdgeDef><NominalEdgeDef Id="120:1952"><updateState>123:7253</updateState><isReversed>False</isReversed></NominalEdgeDef><NominalEdgeDef Id="120:1955"><updateState>123:7255</updateState><isReversed>False</isReversed></NominalEdgeDef><NominalEdgeDef Id="120:1958"><updateState>123:7257</updateState><isReversed>False</isReversed></NominalEdgeDef><NominalEdgeDef Id="120:1961"><updateState>123:7259</updateState><isReversed>False</isReversed></NominalEdgeDef><NominalEdgeDef Id="120:1964"><updateState>123:7261</updateState><isReversed>False</isReversed></NominalEdgeDef><NominalEdgeDef Id="120:1967"><updateState>123:7263</updateState><isReversed>False</isReversed></NominalEdgeDef><NominalEdgeDef Id="120:1970"><updateState>123:7265</updateState><isReversed>False</isReversed></NominalEdgeDef><NominalEdgeDef Id="120:1973"><updateState>123:7267</updateState><isReversed>False</isReversed></NominalEdgeDef><NominalEdgeDef Id="120:1976"><updateState>123:7269</updateState><isReversed>False</isReversed></NominalEdgeDef><NominalEdgeDef Id="120:1979"><updateState>123:7271</updateState><isReversed>False</isReversed></NominalEdgeDef><NominalEdgeDef Id="120:1982"><updateState>123:7273</updateState><isReversed>False</isReversed></NominalEdgeDef><NominalEdgeDef Id="120:1985"><updateState>123:7275</updateState><isReversed>False</isReversed></NominalEdgeDef><NominalEdgeDef Id="120:1988"><updateState>123:7277</updateState><isReversed>False</isReversed></NominalEdgeDef><NominalEdgeDef Id="120:1991"><updateState>123:7279</updateState><isReversed>False</isReversed></NominalEdgeDef><NominalEdgeDef Id="120:1994"><updateState>123:7281</updateState><isReversed>False</isReversed></NominalEdgeDef><NominalEdgeDef Id="120:1997"><updateState>123:7283</updateState><isReversed>False</isReversed></NominalEdgeDef><NominalEdgeDef Id="120:2000"><updateState>123:7285</updateState><isReversed>False</isReversed></NominalEdgeDef><NominalEdgeDef Id="120:2003"><updateState>123:7287</updateState><isReversed>False</isReversed></NominalEdgeDef><NominalEdgeDef Id="120:2006"><updateState>123:7289</updateState><isReversed>False</isReversed></NominalEdgeDef><NominalEdgeDef Id="120:2009"><updateState>123:7291</updateState><isReversed>False</isReversed></NominalEdgeDef><NominalEdgeDef Id="120:2012"><updateState>123:7293</updateState><isReversed>False</isReversed></NominalEdgeDef><NominalEdgeDef Id="120:2015"><updateState>123:7295</updateState><isReversed>False</isReversed></NominalEdgeDef></NominalBodyDef></PartDef><PartDef Id="53:1"><updateState>120:61</updateState><patternBase /><materialId>0:0</materialId><type>Normal</type><shareTopologyOption>None</shareTopologyOption><CustomUserTextAttributeDef Id="53:8" xmlns="urn:core"><updateState>53:8</updateState><name>RS_STOCK_NUMBER</name><value></value></CustomUserTextAttributeDef><CustomUserTextAttributeDef Id="53:10" xmlns="urn:core"><updateState>53:10</updateState><name>ALLIED_STOCK_NUMBER</name><value></value></CustomUserTextAttributeDef><CustomUserTextAttributeDef Id="53:12" xmlns="urn:core"><updateState>53:12</updateState><name>SUPPLIER</name><value></value></CustomUserTextAttributeDef><CustomUserTextAttributeDef Id="53:14" xmlns="urn:core"><updateState>53:14</updateState><name>REFERENCE</name><value></value></CustomUserTextAttributeDef><NominalBodyDef Id="53:21"><updateState>120:84</updateState><layerId>0:9</layerId><type>Solid</type><color>212, 201, 89</color><renderingStyle>Plastic</renderingStyle><fillStyle>Opaque</fillStyle><materialId>0:0</materialId><modificationLock>None</modificationLock><finishStyle>MediumGloss</finishStyle><NominalFaceDef Id="53:26"><updateState>115:10686</updateState></NominalFaceDef><NominalFaceDef Id="53:50"><updateState>115:10688</updateState></NominalFaceDef><NominalFaceDef Id="53:53"><updateState>115:10690</updateState></NominalFaceDef><NominalFaceDef Id="53:56"><updateState>115:10692</updateState></NominalFaceDef><NominalFaceDef Id="53:59"><updateState>115:10694</updateState></NominalFaceDef><NominalFaceDef Id="53:62"><updateState>115:10696</updateState></NominalFaceDef><NominalFaceDef Id="53:65"><updateState>115:10698</updateState></NominalFaceDef><NominalFaceDef Id="53:68"><updateState>115:10700</updateState></NominalFaceDef><NominalFaceDef Id="53:71"><updateState>115:10702</updateState></NominalFaceDef><NominalFaceDef Id="53:74"><updateState>115:10704</updateState></NominalFaceDef><NominalFaceDef Id="53:77"><updateState>115:10706</updateState></NominalFaceDef><NominalFaceDef Id="53:80"><updateState>115:10708</updateState></NominalFaceDef><NominalFaceDef Id="53:83"><updateState>115:10710</updateState></NominalFaceDef><NominalFaceDef Id="53:86"><updateState>115:10712</updateState></NominalFaceDef><NominalFaceDef Id="53:89"><updateState>115:10714</updateState></NominalFaceDef><NominalFaceDef Id="53:92"><updateState>115:10716</updateState></NominalFaceDef><NominalFaceDef Id="53:95"><updateState>115:10718</updateState></NominalFaceDef><NominalFaceDef Id="53:98"><updateState>115:10720</updateState></NominalFaceDef><NominalFaceDef Id="53:101"><updateState>115:10722</updateState></NominalFaceDef><NominalFaceDef Id="53:110"><updateState>115:10724</updateState></NominalFaceDef><NominalFaceDef Id="53:128"><updateState>115:10726</updateState></NominalFaceDef><NominalFaceDef Id="53:131"><updateState>115:10728</updateState></NominalFaceDef><NominalEdgeDef Id="53:146"><updateState>115:10750</updateState><isReversed>False</isReversed></NominalEdgeDef><NominalEdgeDef Id="53:149"><updateState>115:10752</updateState><isReversed>False</isReversed></NominalEdgeDef><NominalEdgeDef Id="53:152"><updateState>115:10754</updateState><isReversed>False</isReversed></NominalEdgeDef><NominalEdgeDef Id="53:155"><updateState>115:10756</updateState><isReversed>False</isReversed></NominalEdgeDef><NominalEdgeDef Id="53:158"><updateState>115:10758</updateState><isReversed>False</isReversed></NominalEdgeDef><NominalEdgeDef Id="53:161"><updateState>115:10760</updateState><isReversed>False</isReversed></NominalEdgeDef><NominalEdgeDef Id="53:164"><updateState>115:10762</updateState><isReversed>False</isReversed></NominalEdgeDef><NominalEdgeDef Id="53:167"><updateState>115:10764</updateState><isReversed>False</isReversed></NominalEdgeDef><NominalEdgeDef Id="53:170"><updateState>115:10766</updateState><isReversed>False</isReversed></NominalEdgeDef><NominalEdgeDef Id="53:173"><updateState>115:10768</updateState><isReversed>False</isReversed></NominalEdgeDef><NominalEdgeDef Id="53:176"><updateState>115:10770</updateState><isReversed>False</isReversed></NominalEdgeDef><NominalEdgeDef Id="53:179"><updateState>115:10772</updateState><isReversed>False</isReversed></NominalEdgeDef><NominalEdgeDef Id="53:182"><updateState>115:10774</updateState><isReversed>False</isReversed></NominalEdgeDef><NominalEdgeDef Id="53:185"><updateState>115:10776</updateState><isReversed>False</isReversed></NominalEdgeDef><NominalEdgeDef Id="53:248"><updateState>115:10778</updateState><isReversed>False</isReversed></NominalEdgeDef><NominalEdgeDef Id="53:251"><updateState>115:10780</updateState><isReversed>False</isReversed></NominalEdgeDef><NominalEdgeDef Id="53:254"><updateState>115:10782</updateState><isReversed>False</isReversed></NominalEdgeDef><NominalEdgeDef Id="53:260"><updateState>115:10784</updateState><isReversed>False</isReversed></NominalEdgeDef><NominalEdgeDef Id="53:263"><updateState>115:10786</updateState><isReversed>False</isReversed></NominalEdgeDef><NominalEdgeDef Id="53:266"><updateState>115:10788</updateState><isReversed>False</isReversed></NominalEdgeDef><NominalEdgeDef Id="53:269"><updateState>115:10790</updateState><isReversed>False</isReversed></NominalEdgeDef><NominalEdgeDef Id="53:272"><updateState>115:10792</updateState><isReversed>False</isReversed></NominalEdgeDef><NominalEdgeDef Id="53:275"><updateState>115:10794</updateState><isReversed>False</isReversed></NominalEdgeDef><NominalEdgeDef Id="53:278"><updateState>115:10796</updateState><isReversed>False</isReversed></NominalEdgeDef><NominalEdgeDef Id="53:281"><updateState>115:10798</updateState><isReversed>False</isReversed></NominalEdgeDef><NominalEdgeDef Id="53:284"><updateState>115:10800</updateState><isReversed>False</isReversed></NominalEdgeDef><NominalEdgeDef Id="53:287"><updateState>115:10802</updateState><isReversed>False</isReversed></NominalEdgeDef><NominalEdgeDef Id="53:290"><updateState>115:10804</updateState><isReversed>False</isReversed></NominalEdgeDef><NominalEdgeDef Id="53:293"><updateState>115:10806</updateState><isReversed>False</isReversed></NominalEdgeDef><NominalEdgeDef Id="53:296"><updateState>115:10808</updateState><isReversed>False</isReversed></NominalEdgeDef><NominalEdgeDef Id="53:299"><updateState>115:10810</updateState><isReversed>False</isReversed></NominalEdgeDef><NominalEdgeDef Id="53:302"><updateState>115:10812</updateState><isReversed>False</isReversed></NominalEdgeDef><NominalEdgeDef Id="53:305"><updateState>115:10814</updateState><isReversed>False</isReversed></NominalEdgeDef><NominalEdgeDef Id="53:308"><updateState>115:10816</updateState><isReversed>False</isReversed></NominalEdgeDef><NominalEdgeDef Id="53:311"><updateState>115:10818</updateState><isReversed>False</isReversed></NominalEdgeDef><NominalEdgeDef Id="53:314"><updateState>115:10820</updateState><isReversed>False</isReversed></NominalEdgeDef><NominalEdgeDef Id="53:317"><updateState>115:10822</updateState><isReversed>False</isReversed></NominalEdgeDef><NominalEdgeDef Id="53:320"><updateState>115:10824</updateState><isReversed>False</isReversed></NominalEdgeDef><NominalEdgeDef Id="53:323"><updateState>115:10826</updateState><isReversed>False</isReversed></NominalEdgeDef><NominalEdgeDef Id="53:326"><updateState>115:10828</updateState><isReversed>False</isReversed></NominalEdgeDef><NominalEdgeDef Id="53:329"><updateState>115:10830</updateState><isReversed>False</isReversed></NominalEdgeDef><NominalEdgeDef Id="53:332"><updateState>115:10832</updateState><isReversed>False</isReversed></NominalEdgeDef><NominalEdgeDef Id="53:335"><updateState>115:10834</updateState><isReversed>False</isReversed></NominalEdgeDef><NominalEdgeDef Id="53:338"><updateState>115:10836</updateState><isReversed>False</isReversed></NominalEdgeDef><NominalEdgeDef Id="53:341"><updateState>115:10838</updateState><isReversed>False</isReversed></NominalEdgeDef><NominalEdgeDef Id="53:356"><updateState>115:10840</updateState><isReversed>False</isReversed></NominalEdgeDef><NominalEdgeDef Id="53:359"><updateState>115:10842</updateState><isReversed>False</isReversed></NominalEdgeDef><NominalEdgeDef Id="53:362"><updateState>115:10844</updateState><isReversed>False</isReversed></NominalEdgeDef><NominalEdgeDef Id="53:365"><updateState>115:10846</updateState><isReversed>False</isReversed></NominalEdgeDef><NominalEdgeDef Id="53:407"><updateState>115:10848</updateState><isReversed>False</isReversed></NominalEdgeDef><NominalFaceDef Id="65:4257"><updateState>115:10730</updateState></NominalFaceDef><NominalEdgeDef Id="65:4266"><updateState>115:10850</updateState><isReversed>False</isReversed></NominalEdgeDef><NominalFaceDef Id="65:5142"><updateState>115:10732</updateState></NominalFaceDef><NominalEdgeDef Id="65:5153"><updateState>115:10852</updateState><isReversed>False</isReversed></NominalEdgeDef><NominalEdgeDef Id="96:9941"><updateState>115:10854</updateState><isReversed>True</isReversed></NominalEdgeDef><NominalEdgeDef Id="96:9956"><updateState>115:10856</updateState><isReversed>True</isReversed></NominalEdgeDef><NominalEdgeDef Id="96:35687"><updateState>115:10858</updateState><isReversed>False</isReversed></NominalEdgeDef><NominalEdgeDef Id="96:35690"><updateState>115:10860</updateState><isReversed>False</isReversed></NominalEdgeDef><NominalEdgeDef Id="96:35693"><updateState>115:10862</updateState><isReversed>False</isReversed></NominalEdgeDef><NominalEdgeDef Id="96:35699"><updateState>115:10864</updateState><isReversed>False</isReversed></NominalEdgeDef><NominalEdgeDef Id="96:35705"><updateState>115:10866</updateState><isReversed>False</isReversed></NominalEdgeDef><NominalEdgeDef Id="96:35708"><updateState>115:10868</updateState><isReversed>False</isReversed></NominalEdgeDef><NominalFaceDef Id="96:44726"><updateState>115:10734</updateState></NominalFaceDef><NominalFaceDef Id="96:44735"><updateState>115:10736</updateState></NominalFaceDef><NominalEdgeDef Id="96:44762"><updateState>115:10870</updateState><isReversed>False</isReversed></NominalEdgeDef><NominalEdgeDef Id="96:44774"><updateState>115:10872</updateState><isReversed>False</isReversed></NominalEdgeDef><NominalFaceDef Id="101:54494"><updateState>115:10738</updateState></NominalFaceDef><NominalEdgeDef Id="101:54523"><updateState>115:10874</updateState><isReversed>True</isReversed></NominalEdgeDef><NominalFaceDef Id="101:54608"><updateState>115:10740</updateState></NominalFaceDef><NominalEdgeDef Id="101:54637"><updateState>115:10876</updateState><isReversed>True</isReversed></NominalEdgeDef><NominalFaceDef Id="102:20401"><updateState>115:10742</updateState></NominalFaceDef><NominalEdgeDef Id="102:20447"><updateState>115:10878</updateState><isReversed>False</isReversed></NominalEdgeDef><NominalEdgeDef Id="102:20457"><updateState>115:10880</updateState><isReversed>False</isReversed></NominalEdgeDef><NominalFaceDef Id="102:21011"><updateState>115:10744</updateState></NominalFaceDef><NominalEdgeDef Id="102:21069"><updateState>115:10882</updateState><isReversed>False</isReversed></NominalEdgeDef><NominalEdgeDef Id="102:21079"><updateState>115:10884</updateState><isReversed>False</isReversed></NominalEdgeDef><NominalFaceDef Id="106:248"><updateState>115:10746</updateState></NominalFaceDef><NominalEdgeDef Id="102:20760"><updateState>115:10886</updateState><isReversed>False</isReversed></NominalEdgeDef><NominalEdgeDef Id="102:20763"><updateState>115:10888</updateState><isReversed>False</isReversed></NominalEdgeDef><NominalEdgeDef Id="102:20766"><updateState>115:10890</updateState><isReversed>False</isReversed></NominalEdgeDef><NominalEdgeDef Id="102:20769"><updateState>115:10892</updateState><isReversed>False</isReversed></NominalEdgeDef><NominalFaceDef Id="102:38173"><updateState>115:10748</updateState></NominalFaceDef><NominalEdgeDef Id="102:38233"><updateState>115:10894</updateState><isReversed>False</isReversed></NominalEdgeDef><NominalEdgeDef Id="102:38236"><updateState>115:10896</updateState><isReversed>False</isReversed></NominalEdgeDef><NominalEdgeDef Id="102:38239"><updateState>115:10898</updateState><isReversed>False</isReversed></NominalEdgeDef><NominalEdgeDef Id="102:38242"><updateState>115:10900</updateState><isReversed>False</isReversed></NominalEdgeDef></NominalBodyDef><PartSketchCurveContainerDef Id="53:547" xmlns="urn:sketch"><updateState>65:4273</updateState><sketchType>Normal</sketchType></PartSketchCurveContainerDef></PartDef></Design><PresentationDef sectionId="595f79a0-e194-4d77-946d-55f551b8663a" Id="0:5" xmlns="urn:presentation"><updateState>125:88</updateState><nextLayerHue>270</nextLayerHue><decorationTableKeys /><decorationTableValues /><AttributeTableDef Id="0:6"><updateState>125:74</updateState><paths><item><item sctype="SpaceClaim.BasicMoniker`1[[SpaceClaim.IInstance, Core]], Core" refId="cfafef34-6753-45ca-871e-1e2a2e00a9bd:5" /></item><item><item sctype="SpaceClaim.BasicMoniker`1[[SpaceClaim.IInstance, Core]], Core" refId="752bcc1b-b546-4a39-91af-743b44a482f1:59" /></item></paths><versionNumbers>1 2 8 9 10 11 12 13 14 15 17 19 31 32 34 35 39 49 50 53 78 102 120</versionNumbers><idRanges><item>0 31316</item><item>1 1</item><item>2 795 12341 1</item><item>3 21126</item><item>4 11 10 1</item><item>5 1 10 7</item><item>6 544 31 1</item><item>6 4011</item><item>7 993 32 1</item><item>7 34646 96 1</item><item>7 34773</item><item>8 1095 96 1</item><item>8 1222</item><item>9 4 32 1</item><item>9 1705</item><item>10 3 32 1</item><item>11 1</item><item>12 2196</item><item>13 4791 122 1</item><item>13 5089 6102 1</item><item>13 11493 393 1</item><item>13 17123 1946 1</item><item>13 19076 13 10</item><item>13 22279</item><item>14 1 3 3</item><item>14 62 3 2</item><item>14 83 3 6</item><item>14 1056 3 11</item><item>14 1104 3 35</item><item>14 1215 3 3</item><item>14 29623 3 3</item><item>14 29779 3 1</item><item>14 39001 3 83</item><item>14 39385</item><item>15 17677</item><item>16 22279</item><item>17 9898 53 1</item><item>18 1 3 4</item><item>18 372</item><item>19 21</item><item>20 21</item><item>21 20689 17473 1</item><item>22 1791</item></idRanges><attributeIndex><item sctype="SpaceClaim.VisibilityAttribute, Presentation" /></attributeIndex><keys><item>-1 0 1 3 4 5 17 16 15 20 19 18 23 22 21 6 28 27 26 25 24 30 29 31 2 0 7 32 33 8 9 10 11 12 13 14 34 35 36 37 38 39 40 41 42 43 44 45 46 47 48 49 50 51 52 53 54 55 56 57 58 59 60 61 62 63 64 65 66 67 68 69 70 71 72 73 74 75 76 77 78 79 80 81 82 83 84 85 86 87 88 89 90 91 92 93 94 95 96 97 98 99 100 101 102 103 104 105 106 107 108 109 110 111 112 113 114 115 116 117 118 119 120 121 122 123 124 210 125 126 127 128 129 130 131 132 133 134 135 136 137 138 139 140 141 142 143 144 145 146 147 148 149 150 151 152 153 154 155 156 157 158 159 160 161 162 163 164 165 166 167 168 169 170 171 172 173 174 175 176 177 178 179 180 181 182 183 184 185 186 187 188 189 190 191 192 193 194 195 196 197 198 199 200 201 202 203 204 205 206 207 208 209 211 212 213 219 214 215 216 217 218 220 221 224</item><item>0 0 222 223 220</item><item>1 0 220</item></keys><layerNames /><layerAttributes /><createdInVersion>530</createdInVersion></AttributeTableDef><LayerDef Id="0:9"><updateState>0:9</updateState><name>Layer0</name><visible>True</visible><locked>False</locked><color>143, 175, 143</color><fillStyle>Opaque</fillStyle><lineWeight /><invariantName></invariantName></LayerDef><RootCaptionDef Id="0:11" xmlns="urn:nom"><updateState>127:1</updateState><subjectId>0:2</subjectId><name>Electrochemical Cell Main</name><description></description><type version="82">Normal</type><isNameLocked>False</isNameLocked></RootCaptionDef><CaptionDef Id="53:3"><updateState>118:1</updateState><subjectId>53:1</subjectId><name>Electrochemical XAS Cell</name><description></description><type version="82">Normal</type></CaptionDef><CaptionDef Id="53:414"><updateState>53:414</updateState><subjectId>53:21</subjectId><name>Solid</name><description></description><type version="82">Normal</type></CaptionDef><CaptionDef Id="120:2022"><updateState>123:4113</updateState><subjectId>120:1791</subjectId><name>Gasket</name><description></description><type version="82">Normal</type></CaptionDef></PresentationDef><DocumentSettingsDef sectionId="0ac8f8e0-608c-4b1e-a830-61e2a4bad599" Id="0:16" xmlns="urn:presentation"><updateState>111:44069</updateState><topViewDirection>Z</topViewDirection><DocumentUnitsDef Id="0:17"><updateState>0:17</updateState><units><massFactor>1</massFactor><derivedDensity>True</derivedDensity><timeFactor>1</timeFactor><lengthProperties><scale>Normal</scale><type>MM</type><factor>1000</factor><symbolDisplay>True</symbolDisplay><annotationSymbolDisplay>True</annotationSymbolDisplay><trailingZeros>False</trailingZeros><symbol>mm</symbol><secondSymbol>""</secondSymbol><fractionSeparator> </fractionSeparator><decimalPlaces>2</decimalPlaces><largestDenominator>0</largestDenominator><minorsInMajor>10</minorsInMajor><minorTickInterval>0.001</minorTickInterval><angularPrecision>1</angularPrecision><angularTrailingZeros>False</angularTrailingZeros></lengthProperties><angleFactor>57.295779513082323</angleFactor><textHeightUnits>MM</textHeightUnits><newMassSymbol>g</newMassSymbol><newMassType>GRAMS</newMassType><newMassFactor>1000</newMassFactor><dualDimensionDisplay>False</dualDimensionDisplay><extendedInformationDisplay>None</extendedInformationDisplay><nearestFractionLargestDenominator>16</nearestFractionLargestDenominator><showNearestFromBothSides>False</showNearestFromBothSides><useTightTolerance>False</useTightTolerance><useWorkbenchProjectUnit>False</useWorkbenchProjectUnit><densityProperties><massType>GRAMS</massType><lengthType>MM</lengthType><massSymbol>g</massSymbol><lengthSymbol>mm</lengthSymbol><massFactor>1000</massFactor><lengthFactor>1000</lengthFactor></densityProperties><angularUnits>Degrees</angularUnits></units><alternateUnits><massFactor>1</massFactor><derivedDensity>True</derivedDensity><timeFactor>1</timeFactor><lengthProperties><scale>Normal</scale><type>INCHES</type><factor>39.370078740157481</factor><symbolDisplay>True</symbolDisplay><annotationSymbolDisplay>True</annotationSymbolDisplay><trailingZeros>True</trailingZeros><symbol>in</symbol><secondSymbol>in</secondSymbol><fractionSeparator>-</fractionSeparator><decimalPlaces>3</decimalPlaces><largestDenominator>0</largestDenominator><minorsInMajor>8</minorsInMajor><minorTickInterval>0.003175</minorTickInterval><angularPrecision>1</angularPrecision><angularTrailingZeros>False</angularTrailingZeros></lengthProperties><angleFactor>57.295779513082323</angleFactor><textHeightUnits>INCHES</textHeightUnits><newMassSymbol>lb</newMassSymbol><newMassType>POUNDS</newMassType><newMassFactor>2.20462</newMassFactor><dualDimensionDisplay>False</dualDimensionDisplay><extendedInformationDisplay>None</extendedInformationDisplay><nearestFractionLargestDenominator>16</nearestFractionLargestDenominator><showNearestFromBothSides>False</showNearestFromBothSides><useTightTolerance>False</useTightTolerance><useWorkbenchProjectUnit>False</useWorkbenchProjectUnit><densityProperties><massType>POUNDS</massType><lengthType>INCHES</lengthType><massSymbol>lb</massSymbol><lengthSymbol>in</lengthSymbol><massFactor>2.20462</massFactor><lengthFactor>39.370078740157481</lengthFactor></densityProperties><angularUnits>Degrees</angularUnits></alternateUnits><unitsSecondary><massFactor>1</massFactor><derivedDensity>True</derivedDensity><timeFactor>1</timeFactor><lengthProperties><scale>Normal</scale><type>INCHES</type><factor>39.370078740157481</factor><symbolDisplay>True</symbolDisplay><annotationSymbolDisplay>False</annotationSymbolDisplay><trailingZeros>True</trailingZeros><symbol>in</symbol><secondSymbol></secondSymbol><fractionSeparator></fractionSeparator><decimalPlaces>3</decimalPlaces><largestDenominator>0</largestDenominator><minorsInMajor>10</minorsInMajor><minorTickInterval>0.0025399999999999997</minorTickInterval><angularPrecision>1</angularPrecision><angularTrailingZeros>False</angularTrailingZeros></lengthProperties><angleFactor>57.295779513082323</angleFactor><textHeightUnits>INCHES</textHeightUnits><newMassSymbol>lb</newMassSymbol><newMassType>POUNDS</newMassType><newMassFactor>2.20462</newMassFactor><dualDimensionDisplay>False</dualDimensionDisplay><extendedInformationDisplay>None</extendedInformationDisplay><nearestFractionLargestDenominator>16</nearestFractionLargestDenominator><showNearestFromBothSides>False</showNearestFromBothSides><useTightTolerance>False</useTightTolerance><useWorkbenchProjectUnit>False</useWorkbenchProjectUnit><densityProperties><massType>OUNCES</massType><lengthType>INCHES</lengthType><massSymbol>oz</massSymbol><lengthSymbol>in</lengthSymbol><massFactor>35.27392</massFactor><lengthFactor>39.370078740157481</lengthFactor></densityProperties><angularUnits>Degrees</angularUnits></unitsSecondary><alternateUnitsSecondary><massFactor>1</massFactor><derivedDensity>True</derivedDensity><timeFactor>1</timeFactor><lengthProperties><scale>Normal</scale><type>MM</type><factor>1000</factor><symbolDisplay>True</symbolDisplay><annotationSymbolDisplay>False</annotationSymbolDisplay><trailingZeros>False</trailingZeros><symbol>mm</symbol><secondSymbol></secondSymbol><fractionSeparator></fractionSeparator><decimalPlaces>2</decimalPlaces><largestDenominator>0</largestDenominator><minorsInMajor>10</minorsInMajor><minorTickInterval>0.0001</minorTickInterval><angularPrecision>1</angularPrecision><angularTrailingZeros>False</angularTrailingZeros></lengthProperties><angleFactor>57.295779513082323</angleFactor><textHeightUnits>MM</textHeightUnits><newMassSymbol>kg</newMassSymbol><newMassType>KILOGRAMS</newMassType><newMassFactor>1</newMassFactor><dualDimensionDisplay>False</dualDimensionDisplay><extendedInformationDisplay>None</extendedInformationDisplay><nearestFractionLargestDenominator>16</nearestFractionLargestDenominator><showNearestFromBothSides>False</showNearestFromBothSides><useTightTolerance>False</useTightTolerance><useWorkbenchProjectUnit>False</useWorkbenchProjectUnit><densityProperties><massType>GRAMS</massType><lengthType>CM</lengthType><massSymbol>g</massSymbol><lengthSymbol>cm</lengthSymbol><massFactor>1000</massFactor><lengthFactor>100</lengthFactor></densityProperties><angularUnits>Degrees</angularUnits></alternateUnitsSecondary></DocumentUnitsDef><DocumentDetailSettingsDef Id="0:19"><updateState>0:19</updateState><settings><defaultViewProjection>ThirdAngle</defaultViewProjection><defaultViewLayout>BottomLeft</defaultViewLayout><sectionLineArrowSize>0.0028</sectionLineArrowSize><sectionLineLength>0.014</sectionLineLength><leaderCircleSize>0.0009</leaderCircleSize><leaderArrowLength>0.0025</leaderArrowLength><leaderArrowWidth>0.0006</leaderArrowWidth><defaultLeaderShoulderLength>0.00564444444</defaultLeaderShoulderLength><leaderTextBoxGap>0.00141111111</leaderTextBoxGap><defaultFillStyle>Filled</defaultFillStyle><enforceDimensionLine>False</enforceDimensionLine><dimensionTextIsHorizontal>True</dimensionTextIsHorizontal><defaultDimensionTextLocation>MiddleOfTopLine</defaultDimensionTextLocation><tightDimensionTextDistance>False</tightDimensionTextDistance><dimensionTextOffset>0</dimensionTextOffset><defaultGtolFontName>SpaceClaim ASME CB</defaultGtolFontName><extensionLineGap>0.001</extensionLineGap><extensionLineExtend>0.002</extensionLineExtend><dimensionLineExtend>0.006</dimensionLineExtend><annotationCreationColor>Black</annotationCreationColor><detailViewClippedEdgesColor>Black</detailViewClippedEdgesColor><brokenViewClippedEdgesColor>Black</brokenViewClippedEdgesColor><defaultToleranceVerticalPosition>Middle</defaultToleranceVerticalPosition><fractionalScaleDivider>:</fractionalScaleDivider><minimumDefaultHatchSpacing>0.0007</minimumDefaultHatchSpacing><maximumDefaultHatchSpacing>0.02</maximumDefaultHatchSpacing><detailViewBoundaryRendering>PhantomThin</detailViewBoundaryRendering><detailViewNoteLayout>TwoLines</detailViewNoteLayout><crossSectionArrowsRendering>PhantomThick</crossSectionArrowsRendering><detailViewNoteScaleText>SCALE</detailViewNoteScaleText><detailViewNoteDetailText>DETAIL</detailViewNoteDetailText><defaultTextHeight>0.0035</defaultTextHeight><detailViewNameTextHeightRatio>1.4</detailViewNameTextHeightRatio><detailViewNotePlacement>Centered</detailViewNotePlacement><crossSectionArrowOutwardDistance>0</crossSectionArrowOutwardDistance><crossSectionArrowPenetrationDistance>0.0075</crossSectionArrowPenetrationDistance><crossSectionArrowDirectionDisplayStyle>From</crossSectionArrowDirectionDisplayStyle><defaultSectionNameNotePrefix>SECTION</defaultSectionNameNotePrefix><defaultThickLineWeight>0.0007</defaultThickLineWeight><defaultThinLineWeight>0.00035</defaultThinLineWeight><defaultMediumLineWeight>0.000525</defaultMediumLineWeight><defaultDetailViewClippedEdgeExtent>0</defaultDetailViewClippedEdgeExtent><defaultBrokenViewClippedEdgeExtent>0</defaultBrokenViewClippedEdgeExtent><defaultForeshortenedCenterSize>0.004</defaultForeshortenedCenterSize><useThickLineWeightForAreaCrossSectionBorderLines>True</useThickLineWeightForAreaCrossSectionBorderLines><threadDisplayStandard>AsmeSimplified</threadDisplayStandard><centerLinesExtend>0.003</centerLinesExtend><crossSectionArrowLineWeight>THICK</crossSectionArrowLineWeight><detailViewBoundaryLineWeight>THIN</detailViewBoundaryLineWeight><virtualSharpRendering>None</virtualSharpRendering><centermarkCrossRadius>0</centermarkCrossRadius><defaultDimensionArrowShape>Arrow</defaultDimensionArrowShape><ordinateDimsShowZeroBaseline>True</ordinateDimsShowZeroBaseline><ordinateDimsDimensionLineAndTextOrientation>HideCommonDimensionLineTextVertical</ordinateDimsDimensionLineAndTextOrientation><datumSymbolAttachment>Triangle</datumSymbolAttachment><datumSymbolFrame>Rectangular</datumSymbolFrame><isTrimBackProportional>False</isTrimBackProportional><showConstructionCurvesOffPlane>True</showConstructionCurvesOffPlane><threadDiameterDimensionDesignationTextOption>Never</threadDiameterDimensionDesignationTextOption><datumCalloutTextHeightRatio>3.5</datumCalloutTextHeightRatio><datumTargetPointSize>0.00494975</datumTargetPointSize><datumTargetHatchSpacing>0.001</datumTargetHatchSpacing><datumTargetHatchAngle>0.78539816339744828</datumTargetHatchAngle><datumCalloutLeaderShape>None</datumCalloutLeaderShape><datumTargetLineShowEndPoints>True</datumTargetLineShowEndPoints><weldingSymbolStandard>AWS</weldingSymbolStandard><gdtStandard>ASME</gdtStandard><hideAnnotationsBehindModel>False</hideAnnotationsBehindModel><projectionArrowsStyle>Double</projectionArrowsStyle><chamferDimensionStyle>Linear</chamferDimensionStyle><chamferDimensionTextStyle>X45</chamferDimensionTextStyle><showNotesForProjectedViews>False</showNotesForProjectedViews><showNotesForAuxiliaryViews>False</showNotesForAuxiliaryViews><projectedViewLabelPrefix>VIEW</projectedViewLabelPrefix><auxiliaryViewLabelPrefix>VIEW</auxiliaryViewLabelPrefix><showProjectedViewArrows>False</showProjectedViewArrows><showAuxiliaryViewArrows>False</showAuxiliaryViewArrows><projectionArrowLength>0.014</projectionArrowLength><systemOfFits>HoleBasis</systemOfFits><holeFundamentalDeviation>H_H</holeFundamentalDeviation><shaftFundamentalDeviation>S_h</shaftFundamentalDeviation><holeInternationalToleranceGrade>IT7</holeInternationalToleranceGrade><shaftInternationalToleranceGrade>IT6</shaftInternationalToleranceGrade><methodOfDesignatingTolerances>ToleranceClass</methodOfDesignatingTolerances><defaultNoteSpace>ViewSpace</defaultNoteSpace><assignmentArray><item><key>Annotation</key><value><linestyleId>Solid</linestyleId><lineWeight>THIN</lineWeight></value></item><item><key>AreaCrossHatchingBorderLines</key><value><linestyleId>Solid</linestyleId><lineWeight>THICK</lineWeight></value></item><item><key>BrokenOutSectionClippingEdges</key><value><linestyleId>Solid</linestyleId><lineWeight>THIN</lineWeight></value></item><item><key>BrokenViewClippingEdges</key><value><linestyleId>Solid</linestyleId><lineWeight>THIN</lineWeight></value></item><item><key>CenterLines</key><value><linestyleId>LongDashDash</linestyleId><lineWeight>THIN</lineWeight></value></item><item><key>CrossHatching</key><value><linestyleId>Solid</linestyleId><lineWeight>THIN</lineWeight></value></item><item><key>CrossHatchingBorderLines</key><value><linestyleId>Solid</linestyleId><lineWeight>THICK</lineWeight></value></item><item><key>CrossSectionCutLineTips</key><value><linestyleId>Solid</linestyleId><lineWeight>THICK</lineWeight></value></item><item><key>DatumTargetAreaBorder</key><value><linestyleId>LongDashDoubleDotted</linestyleId><lineWeight>THIN</lineWeight></value></item><item><key>DatumTargetLine</key><value><linestyleId>LongDashDoubleDotted</linestyleId><lineWeight>THIN</lineWeight></value></item><item><key>DetailViewClippingEdges</key><value><linestyleId>Solid</linestyleId><lineWeight>THICK</lineWeight></value></item><item><key>DrawingHiddenEdges</key><value><linestyleId>Dash</linestyleId><lineWeight>THIN</lineWeight></value></item><item><key>DrawingVisibleEdges</key><value><linestyleId>Solid</linestyleId><lineWeight>THICK</lineWeight></value></item><item><key>ProjectionArrowTipsType</key><value><linestyleId>Solid</linestyleId><lineWeight>THICK</lineWeight></value></item><item><key>ProjectionArrowType</key><value><linestyleId>LongDashDotted</linestyleId><lineWeight>THICK</lineWeight></value></item></assignmentArray></settings></DocumentDetailSettingsDef></DocumentSettingsDef></Document>
