# Supplementary material for: Open-source electrochemical cell for in situ X-ray absorption spectroscopy in transmission and fluorescence modes
Source: J Synchrotron Radiat. 2024 Feb 2;31(Pt 2):322–7. doi: 10.1107/S1600577524000122 (PMC10914171; doi:10.1107/S1600577524000122)
Supplement: Supplementary file 2 [file s-31-00322-sup2.zip › SpaceClaim/versions.xml]

<?xml version="1.0"?>
<VersionHistory xmlns:xsd="http://www.w3.org/2001/XMLSchema" xmlns:xsi="http://www.w3.org/2001/XMLSchema-instance">
  <Versions>
    <guid>94f8da79-5fb4-4c1d-bc0b-2edcb1b26aeb</guid>
    <guid>dbc6627f-aac7-4f10-9561-74e7a0d24c9a</guid>
    <guid>db6b17aa-29cc-4d74-963e-f3312d5c175b</guid>
    <guid>45611a3b-f1f9-43a4-bc6c-38fadf3c355a</guid>
    <guid>57d92514-0875-4714-b808-d1c73f70321b</guid>
    <guid>b80f81dd-b35c-4505-a7d3-e985ebafdd00</guid>
    <guid>edd07c8a-a037-474e-9c53-bd4af9bd5c67</guid>
    <guid>8c520c7d-abf3-4901-a7b8-f9d9a830dcb6</guid>
    <guid>ddc5e448-17e0-4590-ada8-7c333c02c796</guid>
    <guid>93965a4b-bad7-46a0-9e1a-13c2897ac3dc</guid>
    <guid>2da498e5-8f77-4c62-b4c1-ac60fdaa87eb</guid>
    <guid>a8b49311-5489-42ea-b9fe-fabb8fe872ac</guid>
    <guid>f1cf48f7-9903-4c65-bc4e-177d9bd67dfd</guid>
    <guid>a0ed5962-0853-4990-8505-217d9409510f</guid>
    <guid>bf909083-30ae-4987-878a-dbac2b209c3d</guid>
    <guid>47266657-f3e7-4ee4-b9a5-bd19c22fee09</guid>
    <guid>6f551280-a514-466f-93cc-2a3b69b48fda</guid>
    <guid>fffdb261-cd5d-492e-803f-aa27523aaa3f</guid>
    <guid>47c26067-5d20-44df-bacf-d0be827a0690</guid>
    <guid>6b80bd0d-d0d3-4922-9177-0424ffc6098f</guid>
    <guid>deb316c0-f82f-4624-a414-1512a2ce28aa</guid>
    <guid>314ba0f6-50fc-4344-9713-981ccb71b178</guid>
    <guid>4811a379-5459-4925-9a91-58aff739e635</guid>
    <guid>6bb6d052-8d88-4c48-ad3c-4594954bf9e9</guid>
    <guid>d393cea5-40d7-4109-b2b2-7171205076e8</guid>
    <guid>27818a8b-fc47-44ff-b2b2-b78edcb5e5b0</guid>
    <guid>54270abe-7b30-4abb-b98d-c06751d7f83b</guid>
    <guid>c26858f1-c4b7-4d62-ac02-536b11f65ce0</guid>
    <guid>bff0af11-fafe-4d58-9f85-fc27e5a768e7</guid>
    <guid>485d991b-3908-4403-84c4-9ecc6d058d00</guid>
    <guid>4ef13bf5-be0f-4407-ba52-9f54c5874073</guid>
    <guid>c574693a-3571-46dc-bdcc-0b9a5519e395</guid>
    <guid>5da30e59-d7da-4a72-9e60-46a191341ba1</guid>
    <guid>71aee1f0-c6c6-48ed-aa99-661b38b43b2b</guid>
    <guid>29d2f2b5-8939-48ea-b7f3-eddc40b43444</guid>
    <guid>7cc21de9-7101-465a-8452-fa0e24bb4ab9</guid>
    <guid>74fc484b-d067-42a7-954a-67f7f1a92b96</guid>
    <guid>01821b06-de0e-40a8-a459-2dba5ddac681</guid>
    <guid>2451037f-d74c-4f86-949e-1013fb29b71c</guid>
    <guid>06cdcc71-29fe-4830-9756-a821722f6374</guid>
    <guid>3b7a770d-9ba7-456c-8345-313cf3ae677e</guid>
    <guid>59d9cb18-f863-43a5-91c7-1c782b830e60</guid>
    <guid>578bc3d7-e1bb-4d58-b5b9-7e9735d0da84</guid>
    <guid>3e7992a1-7d84-4d55-836b-eb69c3e99ed0</guid>
    <guid>efc23f2e-9818-408c-80e3-3a4952b9df35</guid>
    <guid>86de8500-36c5-4b1c-bca5-63ec7600de36</guid>
    <guid>766f6f58-5809-4433-bee6-c634fdf30c5b</guid>
    <guid>72dbe83a-0ab0-46b5-b024-c1f8c7b0fb7f</guid>
    <guid>ce41baf9-29e7-449d-87e9-be3d6b21351e</guid>
    <guid>96d6d367-5575-4eea-a989-3ae2c4b45040</guid>
    <guid>612537b8-92f5-4528-8a83-295c103a261d</guid>
    <guid>975816c4-a3f2-4065-8e88-dbbbe369abed</guid>
    <guid>8c233d25-3aca-4a03-a504-009892a0a4e2</guid>
    <guid>cfafef34-6753-45ca-871e-1e2a2e00a9bd</guid>
    <guid>28db248f-7bd1-456f-aa82-7745ac0d93cf</guid>
    <guid>4ed83a87-b7cb-4128-b000-875e66a156dd</guid>
    <guid>80849553-1439-4ffa-97ba-9dce8b1e73a6</guid>
    <guid>e1c9716a-db73-4eb1-9090-37ff138884e7</guid>
    <guid>f4bf2d80-fda5-4822-903d-cd847133acb2</guid>
    <guid>6111e30c-62f9-4f1c-a230-0624cc67536d</guid>
    <guid>7dee79f8-acf8-4c4d-b40b-e377b3c85289</guid>
    <guid>f5fd53bb-4115-494c-ab51-f988cdbaf4e5</guid>
    <guid>d98d4a1b-373d-4e98-b60e-fa7b80733627</guid>
    <guid>dd02a1c0-e772-4cf8-be65-675146f1c247</guid>
    <guid>81064192-ed76-4bf1-9fe7-914ca15473b8</guid>
    <guid>ec9db3b6-896f-488e-b66f-1d66056e0613</guid>
    <guid>f8046532-c39a-427a-841f-e36d07372d6c</guid>
    <guid>dcb963d4-3f34-440a-a487-e8e90ec0e8c2</guid>
    <guid>be695acd-7d7c-4b2e-800e-fc7ade376607</guid>
    <guid>068740e7-c808-4a4e-a239-132b3a786367</guid>
    <guid>875f67d3-e989-4d58-bd8c-d7c7480ccf0a</guid>
    <guid>7fec36ac-60ae-462a-b8ea-0abaa4fa855e</guid>
    <guid>af62cf77-48ef-4650-ae7b-4927d4ef535b</guid>
    <guid>de3c3c02-ebdf-43e8-a6e9-4fbc56a27341</guid>
    <guid>729f833b-88c1-465b-851e-c65b749a7568</guid>
    <guid>12802d87-96b7-4e63-a36b-4c851293f7b4</guid>
    <guid>533bc279-5ba7-4039-93ef-7a8136fb3797</guid>
    <guid>c750307b-9c50-4864-ba79-d26de516b90b</guid>
    <guid>17f1c8f0-5a8f-4f96-ae78-0990cd22d6c1</guid>
    <guid>0ee44d20-9d5c-4498-a941-75014d536dc0</guid>
    <guid>7b58d4f1-2740-4ea8-bc7b-76b085e7b7d7</guid>
    <guid>4d22a703-07eb-4620-a61e-2c317ae5d7c8</guid>
    <guid>e750cde5-8407-443c-b068-7ba6ca5b5009</guid>
    <guid>bdc631fb-77a1-4d1b-9ef0-672f9d1aeabc</guid>
    <guid>b4734da8-8d18-4f10-a346-5577ca5100cf</guid>
    <guid>dfdfb2ad-20c1-47ee-855f-6419827e5991</guid>
    <guid>7dc66180-e5f6-4700-8be8-25c71f832a2b</guid>
    <guid>67d82a55-6027-40ba-9f39-a27884ab547c</guid>
    <guid>d749e7a0-8aae-4d90-9449-ca864f14dba0</guid>
    <guid>6eb8f878-f71d-4b01-923f-ae2917e72f03</guid>
    <guid>0c02fc1a-c0be-4c03-a3ff-5809d18c438c</guid>
    <guid>010bd30d-bd5c-4b32-b73e-19a3848b5294</guid>
    <guid>efcb390f-b1bf-4c69-a0df-7465d3d4625e</guid>
    <guid>86987e04-ea95-47b5-9e71-955d79339f10</guid>
    <guid>121d2e99-e0bc-424e-8ac8-5ab8f6dc9299</guid>
    <guid>d9a6e4df-4397-4949-9a7e-da86a7fdcae6</guid>
    <guid>a66e77e8-0091-4341-916c-538c254a6674</guid>
    <guid>3e7621c3-aa4f-4f39-b00c-bf8a74698f55</guid>
    <guid>5aa220ca-baf9-4a61-83cd-b5b4368c1b95</guid>
    <guid>f3a9cd9c-71cb-430a-8a91-e255c3e57fa8</guid>
    <guid>4e306d27-48d9-4f05-a40e-afc856adced6</guid>
    <guid>7d3bbaa9-2376-40bc-ba23-6b15a23d18fc</guid>
    <guid>2c6c6d0e-cf47-4ecb-8965-f8f5e66cbd2b</guid>
    <guid>09d25702-46d0-478c-9138-44783b604357</guid>
    <guid>95fbdfce-d1f0-4d26-8fee-1ce366243021</guid>
    <guid>4008091f-c6b3-4bc9-9bee-d8c3aaf15aad</guid>
    <guid>50bb6f75-9011-4c72-9384-7983112270de</guid>
    <guid>74409166-0fca-4c01-a60b-28b84f312acd</guid>
    <guid>e1222fbc-6f73-4f43-affb-5067888c9fec</guid>
    <guid>b16147b8-c7a8-4a16-a19b-a4fc94ead2ad</guid>
    <guid>2c7cd9a6-b03a-4a89-a614-0c6ca4ee3b6b</guid>
    <guid>3308b709-1e18-420f-a334-287ef9b3df66</guid>
    <guid>7165034a-32ed-4313-b689-71de7551bc68</guid>
    <guid>ad5cf48d-3119-4852-930d-c7df387c9d42</guid>
    <guid>77d9fdcb-887f-45dc-a0c3-29c69f07c1c7</guid>
    <guid>71e438a5-c811-4916-b7da-e11a1e453cb9</guid>
    <guid>91a035fe-31ca-45e7-86f5-73bc2dcb0d35</guid>
    <guid>08046607-9018-44aa-a1b2-e40dc14657a6</guid>
    <guid>1f2c49b4-6b23-4231-9660-633c196b7ad8</guid>
    <guid>9018cfae-02ba-4de0-bb67-5ae270a82df0</guid>
    <guid>752bcc1b-b546-4a39-91af-743b44a482f1</guid>
    <guid>3e6b6b28-2e02-49b7-b91d-2094fe1de535</guid>
    <guid>5ab606cc-3bf6-4c35-9e57-cfb807df6f37</guid>
    <guid>1cb569f8-8f70-4a78-8aaf-9a7732716288</guid>
    <guid>9a7f0d60-73fc-4c10-aeba-72bae0260c1d</guid>
    <guid>2b6ee709-3899-4db2-8806-7a151cc1cac2</guid>
    <guid>924627b9-cf27-4d9e-a471-8dd4c9aa69c9</guid>
    <guid>07b6a00a-3246-412b-ba47-02d1fba09b46</guid>
  </Versions>
  <History>
    <int>-1</int>
    <int>0</int>
    <int>1</int>
    <int>2</int>
    <int>3</int>
    <int>4</int>
    <int>5</int>
    <int>6</int>
    <int>7</int>
    <int>8</int>
    <int>9</int>
    <int>10</int>
    <int>11</int>
    <int>12</int>
    <int>13</int>
    <int>14</int>
    <int>15</int>
    <int>16</int>
    <int>17</int>
    <int>18</int>
    <int>19</int>
    <int>20</int>
    <int>21</int>
    <int>22</int>
    <int>23</int>
    <int>24</int>
    <int>25</int>
    <int>26</int>
    <int>27</int>
    <int>28</int>
    <int>29</int>
    <int>30</int>
    <int>31</int>
    <int>32</int>
    <int>33</int>
    <int>34</int>
    <int>35</int>
    <int>36</int>
    <int>-1</int>
    <int>-1</int>
    <int>-1</int>
    <int>40</int>
    <int>-1</int>
    <int>42</int>
    <int>43</int>
    <int>44</int>
    <int>45</int>
    <int>46</int>
    <int>47</int>
    <int>48</int>
    <int>49</int>
    <int>50</int>
    <int>51</int>
    <int>52</int>
    <int>53</int>
    <int>54</int>
    <int>55</int>
    <int>56</int>
    <int>57</int>
    <int>58</int>
    <int>59</int>
    <int>60</int>
    <int>61</int>
    <int>62</int>
    <int>63</int>
    <int>64</int>
    <int>65</int>
    <int>66</int>
    <int>67</int>
    <int>68</int>
    <int>69</int>
    <int>70</int>
    <int>71</int>
    <int>72</int>
    <int>73</int>
    <int>74</int>
    <int>75</int>
    <int>-1</int>
    <int>-1</int>
    <int>-1</int>
    <int>-1</int>
    <int>-1</int>
    <int>-1</int>
    <int>82</int>
    <int>83</int>
    <int>84</int>
    <int>-1</int>
    <int>86</int>
    <int>87</int>
    <int>88</int>
    <int>89</int>
    <int>90</int>
    <int>91</int>
    <int>92</int>
    <int>93</int>
    <int>94</int>
    <int>95</int>
    <int>96</int>
    <int>97</int>
    <int>98</int>
    <int>99</int>
    <int>100</int>
    <int>101</int>
    <int>102</int>
    <int>103</int>
    <int>104</int>
    <int>105</int>
    <int>106</int>
    <int>107</int>
    <int>108</int>
    <int>109</int>
    <int>110</int>
    <int>111</int>
    <int>112</int>
    <int>113</int>
    <int>114</int>
    <int>115</int>
    <int>116</int>
    <int>117</int>
    <int>118</int>
    <int>119</int>
    <int>120</int>
    <int>121</int>
    <int>122</int>
    <int>123</int>
    <int>124</int>
    <int>125</int>
    <int>126</int>
  </History>
  <HighestSavedFromMajorReleases>
    <int>600</int>
    <int>600</int>
    <int>600</int>
    <int>600</int>
    <int>600</int>
    <int>600</int>
    <int>600</int>
    <int>600</int>
    <int>600</int>
    <int>600</int>
    <int>600</int>
    <int>600</int>
    <int>600</int>
    <int>600</int>
    <int>600</int>
    <int>600</int>
    <int>600</int>
    <int>600</int>
    <int>600</int>
    <int>600</int>
    <int>600</int>
    <int>600</int>
    <int>600</int>
    <int>600</int>
    <int>600</int>
    <int>600</int>
    <int>600</int>
    <int>600</int>
    <int>600</int>
    <int>600</int>
    <int>600</int>
    <int>600</int>
    <int>600</int>
    <int>600</int>
    <int>600</int>
    <int>600</int>
    <int>600</int>
    <int>600</int>
    <int>600</int>
    <int>600</int>
    <int>600</int>
    <int>600</int>
    <int>600</int>
    <int>600</int>
    <int>600</int>
    <int>600</int>
    <int>600</int>
    <int>600</int>
    <int>600</int>
    <int>600</int>
    <int>600</int>
    <int>600</int>
    <int>600</int>
    <int>600</int>
    <int>600</int>
    <int>600</int>
    <int>600</int>
    <int>600</int>
    <int>600</int>
    <int>600</int>
    <int>600</int>
    <int>600</int>
    <int>600</int>
    <int>600</int>
    <int>600</int>
    <int>600</int>
    <int>600</int>
    <int>600</int>
    <int>600</int>
    <int>600</int>
    <int>600</int>
    <int>600</int>
    <int>600</int>
    <int>600</int>
    <int>600</int>
    <int>600</int>
    <int>600</int>
    <int>600</int>
    <int>600</int>
    <int>600</int>
    <int>600</int>
    <int>600</int>
    <int>600</int>
    <int>600</int>
    <int>600</int>
    <int>600</int>
    <int>600</int>
    <int>600</int>
    <int>600</int>
    <int>600</int>
    <int>600</int>
    <int>600</int>
    <int>600</int>
    <int>600</int>
    <int>600</int>
    <int>600</int>
    <int>600</int>
    <int>600</int>
    <int>600</int>
    <int>600</int>
    <int>600</int>
    <int>600</int>
    <int>600</int>
    <int>600</int>
    <int>600</int>
    <int>600</int>
    <int>600</int>
    <int>600</int>
    <int>600</int>
    <int>600</int>
    <int>600</int>
    <int>600</int>
    <int>600</int>
    <int>600</int>
    <int>600</int>
    <int>600</int>
    <int>600</int>
    <int>600</int>
    <int>600</int>
    <int>600</int>
    <int>600</int>
    <int>600</int>
    <int>600</int>
    <int>600</int>
    <int>600</int>
    <int>600</int>
    <int>600</int>
    <int>600</int>
  </HighestSavedFromMajorReleases>
</VersionHistory>
