# Supplementary material for: Open-source electrochemical cell for in situ X-ray absorption spectroscopy in transmission and fluorescence modes
Source: J Synchrotron Radiat. 2024 Feb 2;31(Pt 2):322–7. doi: 10.1107/S1600577524000122 (PMC10914171; doi:10.1107/S1600577524000122)
Supplement: Supplementary file 2 [file s-31-00322-sup2.zip › SpaceClaim/_rels/document.xml.rels]

<?xml version="1.0" encoding="utf-8"?><Relationships xmlns="http://schemas.openxmlformats.org/package/2006/relationships"><Relationship Type="http://www.spaceclaim.com/relationships/internal/versionHistory" Target="/SpaceClaim/versions.xml" Id="R2e6e10a4c1984ba9" /><Relationship Type="http://www.spaceclaim.com/relationships/external/importSource" Target="C:\Users\lisan\Downloads\Part1_abrunias_cell v3.stl#00000000-0000-0000-0000-000000000000,00000000-0000-0000-0000-000000000000,0,4" TargetMode="External" Id="Rbd2b2fc970734de5" /><Relationship Type="http://www.spaceclaim.com/relationships/internal/partBodyGeometry#94f8da79-5fb4-4c1d-bc0b-2edcb1b26aeb:2" Target="/SpaceClaim/Geometry/part1bodies.x_b" Id="Re7ee4efc212a4d34" /><Relationship Type="http://www.spaceclaim.com/relationships/internal/partBodyGeometry#cfafef34-6753-45ca-871e-1e2a2e00a9bd:1" Target="/SpaceClaim/Geometry/part2bodies.x_b" Id="R33460132480444ca" /><Relationship Type="http://www.spaceclaim.com/relationships/internal/bodyFacets" Target="/SpaceClaim/Graphics/facets.bin" Id="Rbb23ded3cdc344bb" /><Relationship Type="http://www.spaceclaim.com/relationships/internal/renderlists" Target="/SpaceClaim/Graphics/renderlist.xml" Id="Rd55bde84f4924f1b" /><Relationship Type="http://www.spaceclaim.com/relationships/internal/windows" Target="/SpaceClaim/UI/windows.xml" Id="Rf03b33680fbc4952" /></Relationships>
