# Supplementary material for: Open-source electrochemical cell for in situ X-ray absorption spectroscopy in transmission and fluorescence modes
Source: J Synchrotron Radiat. 2024 Feb 2;31(Pt 2):322–7. doi: 10.1107/S1600577524000122 (PMC10914171; doi:10.1107/S1600577524000122)
Supplement: Supplementary file 2 [file s-31-00322-sup2.zip › SpaceClaim/Graphics/renderlist.xml]

<?xml version="1.0" encoding="utf-8"?><RenderList Version="0.5" Views="2"><View Id="41afb1fb-3317-4340-8c92-d9f66b5bfcf6:0" Items="3" Box="-0.042461995035409941,0.097950003221630888,-0.041910000145435354,0.042461995322016007,0.11902999647140527,0.04706199839711192"><Item Id="53:1" Dimmed="0" Transform="-1,-2.9976021664879227E-15,0,2.4980018054066022E-16,2.9976021664879227E-15,-1,0,0.18664999969303606,0,0,1.0000000000000002,-4.3368086899420177E-19,0,0,0,1" Bodies="1" Components="0" Path="53:5"><Body Id="53:21" Visible="1" Color="-2832039" FillStyle="1" BodyType="0" RenderingStyle="1" FinishStyle="3" /></Item><Item Id="53:1" Dimmed="0" Transform="1.0000000000000002,5.773159728050814E-15,5.5511151231257322E-17,2.8660555934090226E-10,-5.773159728050814E-15,1.0000000000000002,-1.2246063538223802E-16,0.030329999999999989,-5.5511151231258024E-17,1.2246063538223768E-16,1.0000000000000004,-9.3471893394862411E-18,0,0,0,1" Bodies="1" Components="0" Path="120:59"><Body Id="53:21" Visible="1" Color="-2832039" FillStyle="1" BodyType="0" RenderingStyle="1" FinishStyle="3" /></Item><Item Id="0:2" Dimmed="0" Transform="1,0,0,0,0,1,0,0,0,0,1,0,0,0,0,1" Bodies="1" Components="0" Path=""><Body Id="120:1791" Visible="1" Color="-2847129" FillStyle="1" BodyType="0" RenderingStyle="1" FinishStyle="3" /></Item></View><View Id="00000000-0000-0000-0000-000000000000:0" Items="3" Box="-0.042461995035409941,0.097950003221630888,-0.041910000145435354,0.042461995322016007,0.11902999647140527,0.04706199839711192"><Item Id="53:1" Dimmed="0" Transform="-1,-2.9976021664879227E-15,0,2.4980018054066022E-16,2.9976021664879227E-15,-1,0,0.18664999969303606,0,0,1.0000000000000002,-4.3368086899420177E-19,0,0,0,1" Bodies="1" Components="0" Path="53:5"><Body Id="53:21" Visible="1" Color="-2832039" FillStyle="1" BodyType="0" RenderingStyle="1" FinishStyle="3" /></Item><Item Id="53:1" Dimmed="0" Transform="1.0000000000000002,5.773159728050814E-15,5.5511151231257322E-17,2.8660555934090226E-10,-5.773159728050814E-15,1.0000000000000002,-1.2246063538223802E-16,0.030329999999999989,-5.5511151231258024E-17,1.2246063538223768E-16,1.0000000000000004,-9.3471893394862411E-18,0,0,0,1" Bodies="1" Components="0" Path="120:59"><Body Id="53:21" Visible="1" Color="-2832039" FillStyle="1" BodyType="0" RenderingStyle="1" FinishStyle="3" /></Item><Item Id="0:2" Dimmed="0" Transform="1,0,0,0,0,1,0,0,0,0,1,0,0,0,0,1" Bodies="1" Components="0" Path=""><Body Id="120:1791" Visible="1" Color="-2847129" FillStyle="1" BodyType="0" RenderingStyle="1" FinishStyle="3" /></Item></View></RenderList>
