# Supplementary material for: Open-source electrochemical cell for in situ X-ray absorption spectroscopy in transmission and fluorescence modes
Source: J Synchrotron Radiat. 2024 Feb 2;31(Pt 2):322–7. doi: 10.1107/S1600577524000122 (PMC10914171; doi:10.1107/S1600577524000122)
Supplement: Supplementary file 2 [file s-31-00322-sup2.zip › SpaceClaim/UI/windows.xml]

<?xml version="1.0" encoding="utf-8"?><XmlObjectList xmlns:xsi="http://www.w3.org/2001/XMLSchema-instance" xmlns="urn:core"><DesignWindowState sctype="SpaceClaim.DesignWindowState, SpaceClaim" xmlns="urn:spaceclaim"><projections><item>1 0 0 -1.5488893396621952E-06 0 1 0 -0.08393500001449844 0 0 1 -0.0025759991258382797 0 0 0 0.094359988967577607</item><item>0.70710678118654513 -0.70710678118655013 -1.3877787807814454E-16 0.060130726623059683 0.43761249259119572 0.4376124925911925 0.78548749999999634 -0.046751074656396149 -0.55542353778726761 -0.55542353778726383 0.61887752208636226 0.058663671652991224 0 0 0 0.14961380069226782</item><item>0 1 0 -0.083935000001275739 0 0 1 -0.0025759991258382797 1 0 0 0 0 0 0 0.094855437042661681</item><item>1 0 -0 5.0468194096018248E-05 0 0 1 -0.0025759991258382797 0 -1 0 0.10848999984651808 0 0 0 0.0949034651120504</item></projections><renderingMode>Shaded</renderingMode><hSplit>0</hSplit><vSplit>1</vSplit><persistentId>41afb1fb-3317-4340-8c92-d9f66b5bfcf6:0</persistentId><paragraphProperties><lineSpace>0</lineSpace><spaceBefore>0</spaceBefore><spaceAfter>0</spaceAfter><defaultTabSize>0.008</defaultTabSize><textTabStop_Values /><textProperties><fontName>SpaceClaim ASME CB</fontName><fontSize>0.0035</fontSize><widthFactor>1</widthFactor><bold>False</bold><italic>False</italic><underline>False</underline><strikethrough>False</strikethrough><verticalOffsetUnits>RunSize</verticalOffsetUnits><horizontalOffsetUnits>RunSize</horizontalOffsetUnits><verticalOffset>0</verticalOffset><horizontalOffset>0</horizontalOffset></textProperties><leftMargin>0</leftMargin><rightMargin>0</rightMargin><textIndentLevel>0</textIndentLevel><indent>0</indent><textAlign>Left</textAlign><rightToLeft>False</rightToLeft><lineSpacingScaleFactor>1</lineSpacingScaleFactor></paragraphProperties><enableLineweight>False</enableLineweight><originalActivationOrder>0</originalActivationOrder><activeLayerName>Layer0</activeLayerName><beamGraphics>Wire</beamGraphics><boltGraphics>Wire</boltGraphics><showRegularEdges>True</showRegularEdges><showLaminarEdges>True</showLaminarEdges><showTangentEdges>True</showTangentEdges><showSilhouetteEdges>True</showSilhouetteEdges><showMeshEdges>True</showMeshEdges><showMeshOpenEdges>True</showMeshOpenEdges><showSoftEdges>True</showSoftEdges><showConnectivity>False</showConnectivity><showObscured>False</showObscured><dimShading>False</dimShading><showFaces>False</showFaces><showEdges>True</showEdges><showVerts>False</showVerts><sharedEdgeConnectivity>7</sharedEdgeConnectivity><showDoubleSharedEdges>True</showDoubleSharedEdges><showTripleSharedEdges>True</showTripleSharedEdges><showMultipleSharedEdges>True</showMultipleSharedEdges><freeEdgeConnectivity>3</freeEdgeConnectivity><showSingleFreeEdges>True</showSingleFreeEdges><showDoubleFreeEdges>True</showDoubleFreeEdges><freeBeamConnectivity>7</freeBeamConnectivity><showSingleBeams>True</showSingleBeams><showOnePointBeams>True</showOnePointBeams><showTwoPointBeams>True</showTwoPointBeams><showMeshNonManifoldEdges>True</showMeshNonManifoldEdges><rootPartMoniker sctype="SpaceClaim.BasicMoniker`1[[SpaceClaim.IPart, Nom]], Core" refId="94f8da79-5fb4-4c1d-bc0b-2edcb1b26aeb:2" /><currentPartMoniker sctype="SpaceClaim.BasicMoniker`1[[SpaceClaim.IPart, Nom]], Core" refId="94f8da79-5fb4-4c1d-bc0b-2edcb1b26aeb:2" /><homeViewsFirstAngle><item><a00>1</a00><a01>0</a01><a02>0</a02><a03>0</a03><a10>0</a10><a11>1</a11><a12>0</a12><a13>0</a13><a20>0</a20><a21>0</a21><a22>1</a22><a23>0</a23><a33>1</a33><autoScale>True</autoScale></item><item><a00>0.86602540378443871</a00><a01>0.5</a01><a02>5.5511151231257827E-17</a02><a03>0</a03><a10>-0.25000000000000006</a10><a11>0.4330127018922193</a11><a12>0.86602540378443871</a12><a13>0</a13><a20>0.43301270189221935</a20><a21>-0.75</a21><a22>0.5</a22><a23>0</a23><a33>1</a33><autoScale>True</autoScale></item><item><a00>0</a00><a01>1</a01><a02>0</a02><a03>0</a03><a10>0</a10><a11>0</a11><a12>1</a12><a13>0</a13><a20>1</a20><a21>0</a21><a22>0</a22><a23>0</a23><a33>1</a33><autoScale>True</autoScale></item><item><a00>1</a00><a01>0</a01><a02>0</a02><a03>0</a03><a10>0</a10><a11>0</a11><a12>1</a12><a13>0</a13><a20>0</a20><a21>-1</a21><a22>0</a22><a23>0</a23><a33>1</a33><autoScale>True</autoScale></item></homeViewsFirstAngle><homeViewsThirdAngle><item><a00>1</a00><a01>0</a01><a02>0</a02><a03>0</a03><a10>0</a10><a11>1</a11><a12>0</a12><a13>0</a13><a20>0</a20><a21>0</a21><a22>1</a22><a23>0</a23><a33>1</a33><autoScale>True</autoScale></item><item><a00>0.86602540378443871</a00><a01>0.5</a01><a02>5.5511151231257827E-17</a02><a03>0</a03><a10>-0.25000000000000006</a10><a11>0.4330127018922193</a11><a12>0.86602540378443871</a12><a13>0</a13><a20>0.43301270189221935</a20><a21>-0.75</a21><a22>0.5</a22><a23>0</a23><a33>1</a33><autoScale>True</autoScale></item><item><a00>1</a00><a01>0</a01><a02>0</a02><a03>0</a03><a10>0</a10><a11>0</a11><a12>1</a12><a13>0</a13><a20>0</a20><a21>-1</a21><a22>0</a22><a23>0</a23><a33>1</a33><autoScale>True</autoScale></item><item><a00>0</a00><a01>-1</a01><a02>0</a02><a03>0</a03><a10>0</a10><a11>0</a11><a12>1</a12><a13>0</a13><a20>-1</a20><a21>0</a21><a22>0</a22><a23>0</a23><a33>1</a33><autoScale>True</autoScale></item></homeViewsThirdAngle></DesignWindowState></XmlObjectList>
