# Supplementary material for: Open-source electrochemical cell for in situ X-ray absorption spectroscopy in transmission and fluorescence modes
Source: J Synchrotron Radiat. 2024 Feb 2;31(Pt 2):322–7. doi: 10.1107/S1600577524000122 (PMC10914171; doi:10.1107/S1600577524000122)
Supplement: Supplementary file 2 [file s-31-00322-sup2.zip › SpaceClaim/_rels/checksums.bin.rels]

<?xml version="1.0" encoding="utf-8"?><Relationships xmlns="http://schemas.openxmlformats.org/package/2006/relationships"><Relationship Type="http://www.spaceclaim.com/relationships/internal/checksum" Target="/SpaceClaim/versions.xml" Id="C0c1b745fe5ad870c8c95d5837a22ede20c794a32" /><Relationship Type="http://www.spaceclaim.com/relationships/internal/checksum" Target="/SpaceClaim/document.xml" Id="C0992327d023dbfaf3d84f2c0358434343e7cf8b5" /><Relationship Type="http://www.spaceclaim.com/relationships/internal/checksum" Target="/SpaceClaim/Graphics/facets.bin" Id="C8872dd5b3a3240fc2612b6e83d858f4433ef05a0" /><Relationship Type="http://www.spaceclaim.com/relationships/internal/checksum" Target="/SpaceClaim/Graphics/renderlist.xml" Id="Cc84336797cf054d2baaa959a3a0de6fe0ddae283" /><Relationship Type="http://www.spaceclaim.com/relationships/internal/checksum" Target="/SpaceClaim/UI/windows.xml" Id="C5b42c934e54b8b264f4e0c74d987be9c598d6420" /></Relationships>
