# Supplementary material for: Open-source electrochemical cell for in situ X-ray absorption spectroscopy in transmission and fluorescence modes
Source: J Synchrotron Radiat. 2024 Feb 2;31(Pt 2):322–7. doi: 10.1107/S1600577524000122 (PMC10914171; doi:10.1107/S1600577524000122)
Supplement: Supplementary file 3 [file s-31-00322-sup3.zip › SpaceClaim/document.xml]

<?xml version="1.0" encoding="utf-8"?><Document version="1.600" xmlns:xsi="http://www.w3.org/2001/XMLSchema-instance" xmlns="urn:core"><nextId>43</nextId><isNotCompletable>False</isNotCompletable><importSource>Re3adbb179ab84373</importSource><importPath>C:\Users\lisan\Downloads\Top_abrunias_cell v2.stl</importPath><importComponentName></importComponentName><importTimestamp>06/04/2022 02:49:01</importTimestamp><loadTime>0</loadTime><originalToReplacements_Keys><item>45:24039</item><item>45:24383</item><item>45:10</item><item>45:24767</item><item>45:397</item><item>45:24553</item><item>45:7</item><item>45:24213</item><item>27:102</item><item>32:81187</item><item>31:12585</item><item>32:81151</item><item>31:12595</item><item>32:847</item><item>27:45</item><item>27:33</item><item>32:76917</item><item>32:76953</item><item>32:76972</item><item>27:84</item><item>32:81206</item><item>32:850</item><item>31:12601</item><item>32:76966</item><item>45:1</item></originalToReplacements_Keys><originalToReplacements_Values><item><item>45:24860</item><item>45:24863</item></item><item><item>45:24840</item><item>45:24843</item></item><item><item>45:409</item></item><item><item>45:24782</item></item><item><item>45:24773</item></item><item><item>45:24829</item><item>45:24832</item></item><item><item>45:397</item></item><item><item>45:24850</item><item>45:24853</item></item><item><item>31:12585</item></item><item><item>32:86107</item><item>32:86110</item><item>32:86113</item></item><item><item>32:76966</item><item>32:76969</item><item>32:76972</item></item><item><item>32:86071</item><item>32:86074</item></item><item><item>32:76953</item><item>32:76959</item></item><item><item>32:76917</item></item><item><item>32:847</item><item>32:850</item></item><item><item>32:952</item><item>32:955</item></item><item><item>32:81151</item><item>32:81154</item></item><item><item>32:81187</item><item>32:81190</item><item>32:81193</item></item><item><item>32:81200</item><item>32:81203</item><item>32:81206</item></item><item><item>31:12595</item><item>31:12601</item></item><item><item>32:86120</item><item>32:86123</item><item>32:86126</item></item><item><item>32:90520</item><item>32:90523</item></item><item><item>32:90556</item><item>32:90559</item><item>32:90562</item></item><item><item>32:90569</item><item>32:90572</item><item>32:90575</item></item><item><item>45:10</item></item></originalToReplacements_Values><monikerOriginalToReplacements_Keys /><monikerOriginalToReplacements_Values /><locked>False</locked><EncryptedData Type="http://www.w3.org/2001/04/xmlenc#Element" xmlns="http://www.w3.org/2001/04/xmlenc#"><CipherData><CipherValue>A6xq6z9me0OF6gnmK2EjLWjtMrTdLqMSJIH1YiwMx5M=</CipherValue></CipherData></EncryptedData><Design sectionId="6ab505a9-1afc-4b43-a7db-eb0258edde3e" Id="0:1" xmlns="urn:nom"><updateState>41:757</updateState><nextId>1</nextId><PartDef Id="0:2"><updateState>41:402</updateState><patternBase /><defaultEdgeTreatment sctype="SpaceClaim.BasicMoniker`1[[SpaceClaim.IDefaultEdgeTreatment, Nom]], Core" refId="12f63aad-5667-400f-b7a7-5a0bddb1ca2e:13" /><materialId>0:0</materialId><type>Normal</type><shareTopologyOption>None</shareTopologyOption><DefaultEdgeTreatmentDef Id="0:13"><updateState>0:13</updateState><blendRadius>0</blendRadius></DefaultEdgeTreatmentDef><StoredSelectionTableDef Id="2:48389" xmlns="urn:stored selection"><updateState>41:453</updateState><guid>ff02f6f8-742f-4448-9de9-534a01c610e5</guid><StoredSelectionDef Id="32:90719"><updateState>32:90719</updateState><buckets><item><first>Primary</first><second>Primary Selection</second></item></buckets><paths><item><item><item sctype="SpaceClaim.BasicMoniker`1[[SpaceClaim.IInstance, Core]], Core" refId="ae97d9e2-2818-4ab8-a54c-9380b6c39673:5" /></item></item></paths><pathCounts><item>6</item></pathCounts><objects><item><item sctype="SpaceClaim.BasicMoniker`1[[SpaceClaim.IEvaluation, Core]], Core" refId="d1adac77-66a9-4c74-a011-5712e26713ed:90523" /><item sctype="SpaceClaim.BasicMoniker`1[[SpaceClaim.IEvaluation, Core]], Core" refId="d1adac77-66a9-4c74-a011-5712e26713ed:90520" /><item sctype="SpaceClaim.ImplicitDatumAxisMoniker`1[[SpaceClaim.IEvaluation, Core]], Nom"><faceMoniker sctype="SpaceClaim.BasicMoniker`1[[SpaceClaim.IEvaluation, Core]], Core" refId="d1adac77-66a9-4c74-a011-5712e26713ed:81154" /></item><item sctype="SpaceClaim.BasicMoniker`1[[SpaceClaim.IEvaluation, Core]], Core" refId="d1adac77-66a9-4c74-a011-5712e26713ed:81154" /><item sctype="SpaceClaim.BasicMoniker`1[[SpaceClaim.IEvaluation, Core]], Core" refId="d1adac77-66a9-4c74-a011-5712e26713ed:86074" /><item sctype="SpaceClaim.BasicMoniker`1[[SpaceClaim.IEvaluation, Core]], Core" refId="d1adac77-66a9-4c74-a011-5712e26713ed:86071" /></item></objects></StoredSelectionDef><StoredSelectionDef Id="33:13366"><updateState>33:13366</updateState><buckets><item><first>Primary</first><second>Primary Selection</second></item></buckets><paths><item><item><item sctype="SpaceClaim.BasicMoniker`1[[SpaceClaim.IInstance, Core]], Core" refId="ae97d9e2-2818-4ab8-a54c-9380b6c39673:5" /></item></item></paths><pathCounts><item>5</item></pathCounts><objects><item><item sctype="SpaceClaim.BasicMoniker`1[[SpaceClaim.IEvaluation, Core]], Core" refId="d1adac77-66a9-4c74-a011-5712e26713ed:90520" /><item sctype="SpaceClaim.BasicMoniker`1[[SpaceClaim.IEvaluation, Core]], Core" refId="d1adac77-66a9-4c74-a011-5712e26713ed:90523" /><item sctype="SpaceClaim.BasicMoniker`1[[SpaceClaim.IEvaluation, Core]], Core" refId="d1adac77-66a9-4c74-a011-5712e26713ed:81154" /><item sctype="SpaceClaim.BasicMoniker`1[[SpaceClaim.IEvaluation, Core]], Core" refId="d1adac77-66a9-4c74-a011-5712e26713ed:86074" /><item sctype="SpaceClaim.BasicMoniker`1[[SpaceClaim.IEvaluation, Core]], Core" refId="d1adac77-66a9-4c74-a011-5712e26713ed:86071" /></item></objects></StoredSelectionDef><StoredSelectionDef Id="33:13648"><updateState>33:13648</updateState><buckets><item><first>Primary</first><second>Primary Selection</second></item></buckets><paths><item><item><item sctype="SpaceClaim.BasicMoniker`1[[SpaceClaim.IInstance, Core]], Core" refId="ae97d9e2-2818-4ab8-a54c-9380b6c39673:5" /></item></item></paths><pathCounts><item>5</item></pathCounts><objects><item><item sctype="SpaceClaim.BasicMoniker`1[[SpaceClaim.IEvaluation, Core]], Core" refId="d1adac77-66a9-4c74-a011-5712e26713ed:90520" /><item sctype="SpaceClaim.BasicMoniker`1[[SpaceClaim.IEvaluation, Core]], Core" refId="d1adac77-66a9-4c74-a011-5712e26713ed:90523" /><item sctype="SpaceClaim.BasicMoniker`1[[SpaceClaim.IEvaluation, Core]], Core" refId="d1adac77-66a9-4c74-a011-5712e26713ed:81154" /><item sctype="SpaceClaim.BasicMoniker`1[[SpaceClaim.IEvaluation, Core]], Core" refId="d1adac77-66a9-4c74-a011-5712e26713ed:86074" /><item sctype="SpaceClaim.BasicMoniker`1[[SpaceClaim.IEvaluation, Core]], Core" refId="d1adac77-66a9-4c74-a011-5712e26713ed:86071" /></item></objects></StoredSelectionDef><StoredSelectionDef Id="33:13811"><updateState>33:13811</updateState><buckets><item><first>Primary</first><second>Primary Selection</second></item></buckets><paths><item><item><item sctype="SpaceClaim.BasicMoniker`1[[SpaceClaim.IInstance, Core]], Core" refId="ae97d9e2-2818-4ab8-a54c-9380b6c39673:5" /></item></item></paths><pathCounts><item>5</item></pathCounts><objects><item><item sctype="SpaceClaim.BasicMoniker`1[[SpaceClaim.IEvaluation, Core]], Core" refId="d1adac77-66a9-4c74-a011-5712e26713ed:90520" /><item sctype="SpaceClaim.BasicMoniker`1[[SpaceClaim.IEvaluation, Core]], Core" refId="d1adac77-66a9-4c74-a011-5712e26713ed:90523" /><item sctype="SpaceClaim.BasicMoniker`1[[SpaceClaim.IEvaluation, Core]], Core" refId="d1adac77-66a9-4c74-a011-5712e26713ed:81154" /><item sctype="SpaceClaim.BasicMoniker`1[[SpaceClaim.IEvaluation, Core]], Core" refId="d1adac77-66a9-4c74-a011-5712e26713ed:86074" /><item sctype="SpaceClaim.BasicMoniker`1[[SpaceClaim.IEvaluation, Core]], Core" refId="d1adac77-66a9-4c74-a011-5712e26713ed:86071" /></item></objects></StoredSelectionDef><StoredSelectionDef Id="39:2283"><updateState>39:2283</updateState><buckets><item><first>Primary</first><second>Primary Selection</second></item></buckets><paths><item><item><item sctype="SpaceClaim.BasicMoniker`1[[SpaceClaim.IInstance, Core]], Core" refId="ae97d9e2-2818-4ab8-a54c-9380b6c39673:5" /></item></item></paths><pathCounts><item>5</item></pathCounts><objects><item><item sctype="SpaceClaim.BasicMoniker`1[[SpaceClaim.IEvaluation, Core]], Core" refId="d1adac77-66a9-4c74-a011-5712e26713ed:90520" /><item sctype="SpaceClaim.BasicMoniker`1[[SpaceClaim.IEvaluation, Core]], Core" refId="d1adac77-66a9-4c74-a011-5712e26713ed:81154" /><item sctype="SpaceClaim.BasicMoniker`1[[SpaceClaim.IEvaluation, Core]], Core" refId="d1adac77-66a9-4c74-a011-5712e26713ed:86074" /><item sctype="SpaceClaim.BasicMoniker`1[[SpaceClaim.IEvaluation, Core]], Core" refId="d1adac77-66a9-4c74-a011-5712e26713ed:86071" /><item sctype="SpaceClaim.BasicMoniker`1[[SpaceClaim.IEvaluation, Core]], Core" refId="d1adac77-66a9-4c74-a011-5712e26713ed:90523" /></item></objects></StoredSelectionDef><StoredSelectionDef Id="39:2402"><updateState>39:2402</updateState><buckets><item><first>Primary</first><second>Primary Selection</second></item></buckets><paths><item><item><item sctype="SpaceClaim.BasicMoniker`1[[SpaceClaim.IInstance, Core]], Core" refId="ae97d9e2-2818-4ab8-a54c-9380b6c39673:5" /></item></item></paths><pathCounts><item>5</item></pathCounts><objects><item><item sctype="SpaceClaim.BasicMoniker`1[[SpaceClaim.IEvaluation, Core]], Core" refId="d1adac77-66a9-4c74-a011-5712e26713ed:90520" /><item sctype="SpaceClaim.BasicMoniker`1[[SpaceClaim.IEvaluation, Core]], Core" refId="d1adac77-66a9-4c74-a011-5712e26713ed:81154" /><item sctype="SpaceClaim.BasicMoniker`1[[SpaceClaim.IEvaluation, Core]], Core" refId="d1adac77-66a9-4c74-a011-5712e26713ed:86074" /><item sctype="SpaceClaim.BasicMoniker`1[[SpaceClaim.IEvaluation, Core]], Core" refId="d1adac77-66a9-4c74-a011-5712e26713ed:86071" /><item sctype="SpaceClaim.BasicMoniker`1[[SpaceClaim.IEvaluation, Core]], Core" refId="d1adac77-66a9-4c74-a011-5712e26713ed:90523" /></item></objects></StoredSelectionDef></StoredSelectionTableDef><ComponentDef Id="27:5"><updateState>45:24766</updateState><source sctype="SpaceClaim.BasicMoniker`1[[SpaceClaim.IEvaluation, Core]], Core" refId="ae97d9e2-2818-4ab8-a54c-9380b6c39673:1" /><trans>-3.5110803153770576E-15 -1.0000000000000002 0 0.019230003254413569 1.0000000000000002 -3.5110803153770576E-15 0 0.015609996745586417 0 0 1.0000000000000002 -6.9388939039072284E-18 0 0 0 1</trans><lastAccuracy>0</lastAccuracy><lastEvaluatedTrans>-3.5110803153770576E-15 -1.0000000000000002 0 0.019230003254413569 1.0000000000000002 -3.5110803153770576E-15 0 0.015609996745586417 0 0 1.0000000000000002 -6.9388939039072284E-18 0 0 0 1</lastEvaluatedTrans></ComponentDef><TransformToolOrientationDef Id="28:4" xmlns="urn:commands"><updateState>28:11</updateState><useOrientation>Default</useOrientation><objectOrientations /></TransformToolOrientationDef><ScaledDetailSettingsDef Id="36:1" xmlns="urn:presentation"><updateState>36:3</updateState><scale>1</scale><scaleFormat sctype="SpaceClaim.Annotations.FractionalScaleFormat, Presentation"><denominator>1</denominator></scaleFormat></ScaledDetailSettingsDef></PartDef><PartDef Id="27:1"><updateState>46:38</updateState><patternBase /><materialId>0:0</materialId><type>Normal</type><shareTopologyOption>None</shareTopologyOption><CustomUserTextAttributeDef Id="27:8" xmlns="urn:core"><updateState>27:8</updateState><name>RS_STOCK_NUMBER</name><value></value></CustomUserTextAttributeDef><CustomUserTextAttributeDef Id="27:10" xmlns="urn:core"><updateState>27:10</updateState><name>ALLIED_STOCK_NUMBER</name><value></value></CustomUserTextAttributeDef><CustomUserTextAttributeDef Id="27:12" xmlns="urn:core"><updateState>27:12</updateState><name>SUPPLIER</name><value></value></CustomUserTextAttributeDef><CustomUserTextAttributeDef Id="27:14" xmlns="urn:core"><updateState>27:14</updateState><name>REFERENCE</name><value></value></CustomUserTextAttributeDef><NominalBodyDef Id="27:19"><updateState>44:21</updateState><layerId>0:9</layerId><type>Solid</type><color>128, 128, 64</color><renderingStyle>Plastic</renderingStyle><fillStyle>Opaque</fillStyle><materialId>0:0</materialId><modificationLock>None</modificationLock><finishStyle>MediumGloss</finishStyle><NominalFaceDef Id="27:21"><updateState>43:5134</updateState></NominalFaceDef><NominalFaceDef Id="27:24"><updateState>43:5136</updateState></NominalFaceDef><NominalFaceDef Id="27:30"><updateState>43:5138</updateState></NominalFaceDef><NominalFaceDef Id="27:36"><updateState>43:5140</updateState></NominalFaceDef><NominalFaceDef Id="27:39"><updateState>43:5142</updateState></NominalFaceDef><NominalFaceDef Id="27:42"><updateState>43:5144</updateState></NominalFaceDef><NominalFaceDef Id="27:48"><updateState>43:5146</updateState></NominalFaceDef><NominalFaceDef Id="27:51"><updateState>43:5148</updateState></NominalFaceDef><NominalFaceDef Id="27:54"><updateState>43:5150</updateState></NominalFaceDef><NominalEdgeDef Id="27:57"><updateState>43:5198</updateState><isReversed>False</isReversed></NominalEdgeDef><NominalEdgeDef Id="27:60"><updateState>43:5200</updateState><isReversed>False</isReversed></NominalEdgeDef><NominalEdgeDef Id="27:63"><updateState>43:5202</updateState><isReversed>False</isReversed></NominalEdgeDef><NominalEdgeDef Id="27:66"><updateState>43:5204</updateState><isReversed>False</isReversed></NominalEdgeDef><NominalEdgeDef Id="27:69"><updateState>43:5206</updateState><isReversed>False</isReversed></NominalEdgeDef><NominalEdgeDef Id="27:72"><updateState>43:5208</updateState><isReversed>False</isReversed></NominalEdgeDef><NominalEdgeDef Id="27:75"><updateState>43:5210</updateState><isReversed>False</isReversed></NominalEdgeDef><NominalEdgeDef Id="27:78"><updateState>43:5212</updateState><isReversed>False</isReversed></NominalEdgeDef><NominalEdgeDef Id="27:81"><updateState>43:5214</updateState><isReversed>False</isReversed></NominalEdgeDef><NominalEdgeDef Id="27:87"><updateState>43:5216</updateState><isReversed>False</isReversed></NominalEdgeDef><NominalEdgeDef Id="27:90"><updateState>43:5218</updateState><isReversed>False</isReversed></NominalEdgeDef><NominalEdgeDef Id="27:93"><updateState>43:5220</updateState><isReversed>False</isReversed></NominalEdgeDef><NominalEdgeDef Id="27:96"><updateState>43:5222</updateState><isReversed>False</isReversed></NominalEdgeDef><NominalEdgeDef Id="27:99"><updateState>43:5224</updateState><isReversed>False</isReversed></NominalEdgeDef><NominalEdgeDef Id="27:105"><updateState>43:5226</updateState><isReversed>False</isReversed></NominalEdgeDef><NominalEdgeDef Id="27:108"><updateState>43:5228</updateState><isReversed>False</isReversed></NominalEdgeDef><NominalEdgeDef Id="27:111"><updateState>43:5230</updateState><isReversed>False</isReversed></NominalEdgeDef><NominalEdgeDef Id="27:114"><updateState>43:5232</updateState><isReversed>False</isReversed></NominalEdgeDef><NominalEdgeDef Id="27:117"><updateState>43:5234</updateState><isReversed>False</isReversed></NominalEdgeDef><NominalEdgeDef Id="27:120"><updateState>43:5236</updateState><isReversed>False</isReversed></NominalEdgeDef><NominalEdgeDef Id="27:123"><updateState>43:5238</updateState><isReversed>False</isReversed></NominalEdgeDef><NominalEdgeDef Id="27:126"><updateState>43:5240</updateState><isReversed>False</isReversed></NominalEdgeDef><NominalEdgeDef Id="27:129"><updateState>43:5242</updateState><isReversed>False</isReversed></NominalEdgeDef><NominalEdgeDef Id="27:132"><updateState>43:5244</updateState><isReversed>False</isReversed></NominalEdgeDef><NominalEdgeDef Id="27:135"><updateState>43:5246</updateState><isReversed>False</isReversed></NominalEdgeDef><NominalEdgeDef Id="27:138"><updateState>43:5248</updateState><isReversed>False</isReversed></NominalEdgeDef><NominalEdgeDef Id="27:141"><updateState>43:5250</updateState><isReversed>False</isReversed></NominalEdgeDef><NominalEdgeDef Id="27:144"><updateState>43:5252</updateState><isReversed>False</isReversed></NominalEdgeDef><NominalFaceDef Id="32:952"><updateState>43:5152</updateState></NominalFaceDef><NominalFaceDef Id="32:955"><updateState>43:5154</updateState></NominalFaceDef><NominalFaceDef Id="32:76838"><updateState>43:5156</updateState></NominalFaceDef><NominalFaceDef Id="32:76841"><updateState>43:5158</updateState></NominalFaceDef><NominalEdgeDef Id="32:76934"><updateState>43:5254</updateState><isReversed>False</isReversed></NominalEdgeDef><NominalEdgeDef Id="32:76937"><updateState>43:5256</updateState><isReversed>False</isReversed></NominalEdgeDef><NominalEdgeDef Id="32:76940"><updateState>43:5258</updateState><isReversed>False</isReversed></NominalEdgeDef><NominalEdgeDef Id="32:76943"><updateState>43:5260</updateState><isReversed>False</isReversed></NominalEdgeDef><NominalEdgeDef Id="32:76946"><updateState>43:5262</updateState><isReversed>False</isReversed></NominalEdgeDef><NominalEdgeDef Id="32:76949"><updateState>43:5264</updateState><isReversed>False</isReversed></NominalEdgeDef><NominalEdgeDef Id="32:76959"><updateState>43:5266</updateState><isReversed>False</isReversed></NominalEdgeDef><NominalEdgeDef Id="32:76969"><updateState>43:5268</updateState><isReversed>False</isReversed></NominalEdgeDef><NominalFaceDef Id="32:76844"><updateState>43:5160</updateState></NominalFaceDef><NominalFaceDef Id="32:76847"><updateState>43:5162</updateState></NominalFaceDef><NominalEdgeDef Id="32:76859"><updateState>43:5270</updateState><isReversed>False</isReversed></NominalEdgeDef><NominalEdgeDef Id="32:76865"><updateState>43:5272</updateState><isReversed>False</isReversed></NominalEdgeDef><NominalEdgeDef Id="32:76871"><updateState>43:5274</updateState><isReversed>False</isReversed></NominalEdgeDef><NominalEdgeDef Id="32:76880"><updateState>43:5276</updateState><isReversed>False</isReversed></NominalEdgeDef><NominalFaceDef Id="32:81072"><updateState>43:5164</updateState></NominalFaceDef><NominalFaceDef Id="32:81075"><updateState>43:5166</updateState></NominalFaceDef><NominalFaceDef Id="32:81154"><updateState>43:5168</updateState></NominalFaceDef><NominalEdgeDef Id="32:81168"><updateState>43:5278</updateState><isReversed>False</isReversed></NominalEdgeDef><NominalEdgeDef Id="32:81171"><updateState>43:5280</updateState><isReversed>False</isReversed></NominalEdgeDef><NominalEdgeDef Id="32:81174"><updateState>43:5282</updateState><isReversed>False</isReversed></NominalEdgeDef><NominalEdgeDef Id="32:81177"><updateState>43:5284</updateState><isReversed>False</isReversed></NominalEdgeDef><NominalEdgeDef Id="32:81180"><updateState>43:5286</updateState><isReversed>False</isReversed></NominalEdgeDef><NominalEdgeDef Id="32:81183"><updateState>43:5288</updateState><isReversed>False</isReversed></NominalEdgeDef><NominalEdgeDef Id="32:81190"><updateState>43:5290</updateState><isReversed>False</isReversed></NominalEdgeDef><NominalEdgeDef Id="32:81193"><updateState>43:5292</updateState><isReversed>False</isReversed></NominalEdgeDef><NominalEdgeDef Id="32:81200"><updateState>43:5294</updateState><isReversed>False</isReversed></NominalEdgeDef><NominalEdgeDef Id="32:81203"><updateState>43:5296</updateState><isReversed>False</isReversed></NominalEdgeDef><NominalFaceDef Id="32:81078"><updateState>43:5170</updateState></NominalFaceDef><NominalFaceDef Id="32:81081"><updateState>43:5172</updateState></NominalFaceDef><NominalEdgeDef Id="32:81093"><updateState>43:5298</updateState><isReversed>False</isReversed></NominalEdgeDef><NominalEdgeDef Id="32:81099"><updateState>43:5300</updateState><isReversed>False</isReversed></NominalEdgeDef><NominalEdgeDef Id="32:81105"><updateState>43:5302</updateState><isReversed>False</isReversed></NominalEdgeDef><NominalEdgeDef Id="32:81114"><updateState>43:5304</updateState><isReversed>False</isReversed></NominalEdgeDef><NominalFaceDef Id="32:85992"><updateState>43:5174</updateState></NominalFaceDef><NominalFaceDef Id="32:85995"><updateState>43:5176</updateState></NominalFaceDef><NominalFaceDef Id="32:86071"><updateState>43:5178</updateState></NominalFaceDef><NominalFaceDef Id="32:86074"><updateState>43:5180</updateState></NominalFaceDef><NominalEdgeDef Id="32:86088"><updateState>43:5306</updateState><isReversed>False</isReversed></NominalEdgeDef><NominalEdgeDef Id="32:86091"><updateState>43:5308</updateState><isReversed>False</isReversed></NominalEdgeDef><NominalEdgeDef Id="32:86094"><updateState>43:5310</updateState><isReversed>False</isReversed></NominalEdgeDef><NominalEdgeDef Id="32:86097"><updateState>43:5312</updateState><isReversed>False</isReversed></NominalEdgeDef><NominalEdgeDef Id="32:86100"><updateState>43:5314</updateState><isReversed>False</isReversed></NominalEdgeDef><NominalEdgeDef Id="32:86103"><updateState>43:5316</updateState><isReversed>False</isReversed></NominalEdgeDef><NominalEdgeDef Id="32:86107"><updateState>43:5318</updateState><isReversed>False</isReversed></NominalEdgeDef><NominalEdgeDef Id="32:86110"><updateState>43:5320</updateState><isReversed>False</isReversed></NominalEdgeDef><NominalEdgeDef Id="32:86113"><updateState>43:5322</updateState><isReversed>False</isReversed></NominalEdgeDef><NominalEdgeDef Id="32:86120"><updateState>43:5324</updateState><isReversed>False</isReversed></NominalEdgeDef><NominalEdgeDef Id="32:86123"><updateState>43:5326</updateState><isReversed>False</isReversed></NominalEdgeDef><NominalEdgeDef Id="32:86126"><updateState>43:5328</updateState><isReversed>False</isReversed></NominalEdgeDef><NominalFaceDef Id="32:85998"><updateState>43:5182</updateState></NominalFaceDef><NominalFaceDef Id="32:86001"><updateState>43:5184</updateState></NominalFaceDef><NominalEdgeDef Id="32:86013"><updateState>43:5330</updateState><isReversed>False</isReversed></NominalEdgeDef><NominalEdgeDef Id="32:86019"><updateState>43:5332</updateState><isReversed>False</isReversed></NominalEdgeDef><NominalEdgeDef Id="32:86025"><updateState>43:5334</updateState><isReversed>False</isReversed></NominalEdgeDef><NominalEdgeDef Id="32:86034"><updateState>43:5336</updateState><isReversed>False</isReversed></NominalEdgeDef><NominalFaceDef Id="32:90441"><updateState>43:5186</updateState></NominalFaceDef><NominalFaceDef Id="32:90444"><updateState>43:5188</updateState></NominalFaceDef><NominalFaceDef Id="32:90520"><updateState>43:5190</updateState></NominalFaceDef><NominalFaceDef Id="32:90523"><updateState>43:5192</updateState></NominalFaceDef><NominalEdgeDef Id="32:90537"><updateState>43:5338</updateState><isReversed>False</isReversed></NominalEdgeDef><NominalEdgeDef Id="32:90540"><updateState>43:5340</updateState><isReversed>False</isReversed></NominalEdgeDef><NominalEdgeDef Id="32:90543"><updateState>43:5342</updateState><isReversed>False</isReversed></NominalEdgeDef><NominalEdgeDef Id="32:90546"><updateState>43:5344</updateState><isReversed>False</isReversed></NominalEdgeDef><NominalEdgeDef Id="32:90549"><updateState>43:5346</updateState><isReversed>False</isReversed></NominalEdgeDef><NominalEdgeDef Id="32:90552"><updateState>43:5348</updateState><isReversed>False</isReversed></NominalEdgeDef><NominalEdgeDef Id="32:90556"><updateState>43:5350</updateState><isReversed>False</isReversed></NominalEdgeDef><NominalEdgeDef Id="32:90559"><updateState>43:5352</updateState><isReversed>False</isReversed></NominalEdgeDef><NominalEdgeDef Id="32:90562"><updateState>43:5354</updateState><isReversed>False</isReversed></NominalEdgeDef><NominalEdgeDef Id="32:90569"><updateState>43:5356</updateState><isReversed>False</isReversed></NominalEdgeDef><NominalEdgeDef Id="32:90572"><updateState>43:5358</updateState><isReversed>False</isReversed></NominalEdgeDef><NominalEdgeDef Id="32:90575"><updateState>43:5360</updateState><isReversed>False</isReversed></NominalEdgeDef><NominalFaceDef Id="32:90447"><updateState>43:5194</updateState></NominalFaceDef><NominalFaceDef Id="32:90450"><updateState>43:5196</updateState></NominalFaceDef><NominalEdgeDef Id="32:90462"><updateState>43:5362</updateState><isReversed>False</isReversed></NominalEdgeDef><NominalEdgeDef Id="32:90468"><updateState>43:5364</updateState><isReversed>False</isReversed></NominalEdgeDef><NominalEdgeDef Id="32:90474"><updateState>43:5366</updateState><isReversed>False</isReversed></NominalEdgeDef><NominalEdgeDef Id="32:90483"><updateState>43:5368</updateState><isReversed>False</isReversed></NominalEdgeDef><NominalEdgeDef Id="33:13191"><updateState>43:5370</updateState><isReversed>False</isReversed></NominalEdgeDef><NominalEdgeDef Id="33:13194"><updateState>43:5372</updateState><isReversed>False</isReversed></NominalEdgeDef><NominalEdgeDef Id="33:13197"><updateState>43:5374</updateState><isReversed>False</isReversed></NominalEdgeDef><NominalEdgeDef Id="33:13200"><updateState>43:5376</updateState><isReversed>False</isReversed></NominalEdgeDef><NominalEdgeDef Id="33:13203"><updateState>43:5378</updateState><isReversed>False</isReversed></NominalEdgeDef><NominalEdgeDef Id="33:13206"><updateState>43:5380</updateState><isReversed>False</isReversed></NominalEdgeDef><NominalEdgeDef Id="33:13209"><updateState>43:5382</updateState><isReversed>False</isReversed></NominalEdgeDef><NominalEdgeDef Id="33:13212"><updateState>43:5384</updateState><isReversed>False</isReversed></NominalEdgeDef><NominalEdgeDef Id="33:13215"><updateState>43:5386</updateState><isReversed>False</isReversed></NominalEdgeDef><NominalEdgeDef Id="33:13218"><updateState>43:5388</updateState><isReversed>False</isReversed></NominalEdgeDef><NominalEdgeDef Id="33:13221"><updateState>43:5390</updateState><isReversed>False</isReversed></NominalEdgeDef><NominalEdgeDef Id="33:13224"><updateState>43:5392</updateState><isReversed>False</isReversed></NominalEdgeDef><NominalEdgeDef Id="33:13227"><updateState>43:5394</updateState><isReversed>False</isReversed></NominalEdgeDef><NominalEdgeDef Id="33:13230"><updateState>43:5396</updateState><isReversed>False</isReversed></NominalEdgeDef><NominalEdgeDef Id="33:13233"><updateState>43:5398</updateState><isReversed>False</isReversed></NominalEdgeDef><NominalEdgeDef Id="33:13236"><updateState>43:5400</updateState><isReversed>False</isReversed></NominalEdgeDef></NominalBodyDef><PartSketchCurveContainerDef Id="31:12543" xmlns="urn:sketch"><updateState>45:24789</updateState><sketchType>Normal</sketchType></PartSketchCurveContainerDef></PartDef></Design><PresentationDef sectionId="595f79a0-e194-4d77-946d-55f551b8663a" Id="0:5" xmlns="urn:presentation"><updateState>46:41</updateState><nextLayerHue>270</nextLayerHue><decorationTableKeys /><decorationTableValues /><AttributeTableDef Id="0:6"><updateState>45:24753</updateState><paths><item><item sctype="SpaceClaim.BasicMoniker`1[[SpaceClaim.IInstance, Core]], Core" refId="ae97d9e2-2818-4ab8-a54c-9380b6c39673:5" /></item></paths><versionNumbers>27</versionNumbers><idRanges><item>0 19</item></idRanges><attributeIndex><item sctype="SpaceClaim.VisibilityAttribute, Presentation" /></attributeIndex><keys><item>0 0 0</item></keys><layerNames /><layerAttributes /><createdInVersion>530</createdInVersion></AttributeTableDef><LayerDef Id="0:9"><updateState>0:9</updateState><name>Layer0</name><visible>True</visible><locked>False</locked><color>143, 175, 143</color><fillStyle>Opaque</fillStyle><lineWeight /><invariantName></invariantName></LayerDef><RootCaptionDef Id="0:11" xmlns="urn:nom"><updateState>46:1</updateState><subjectId>0:2</subjectId><name>Electrochemical Cell Purger</name><description></description><type version="82">Normal</type><isNameLocked>False</isNameLocked></RootCaptionDef><CaptionDef Id="27:3"><updateState>41:851</updateState><subjectId>27:1</subjectId><name>Bubbler V3 2</name><description></description><type version="82">Normal</type></CaptionDef><CaptionDef Id="27:150"><updateState>42:1</updateState><subjectId>27:19</subjectId><name>Bubbler</name><description></description><type version="82">Normal</type></CaptionDef></PresentationDef><DocumentSettingsDef sectionId="0ac8f8e0-608c-4b1e-a830-61e2a4bad599" Id="0:16" xmlns="urn:presentation"><updateState>0:20</updateState><topViewDirection>Z</topViewDirection><DocumentUnitsDef Id="0:17"><updateState>0:17</updateState><units><massFactor>1</massFactor><derivedDensity>True</derivedDensity><timeFactor>1</timeFactor><lengthProperties><scale>Normal</scale><type>MM</type><factor>1000</factor><symbolDisplay>True</symbolDisplay><annotationSymbolDisplay>True</annotationSymbolDisplay><trailingZeros>False</trailingZeros><symbol>mm</symbol><secondSymbol>""</secondSymbol><fractionSeparator> </fractionSeparator><decimalPlaces>2</decimalPlaces><largestDenominator>0</largestDenominator><minorsInMajor>10</minorsInMajor><minorTickInterval>0.001</minorTickInterval><angularPrecision>1</angularPrecision><angularTrailingZeros>False</angularTrailingZeros></lengthProperties><angleFactor>57.295779513082323</angleFactor><textHeightUnits>MM</textHeightUnits><newMassSymbol>g</newMassSymbol><newMassType>GRAMS</newMassType><newMassFactor>1000</newMassFactor><dualDimensionDisplay>False</dualDimensionDisplay><extendedInformationDisplay>None</extendedInformationDisplay><nearestFractionLargestDenominator>16</nearestFractionLargestDenominator><showNearestFromBothSides>False</showNearestFromBothSides><useTightTolerance>False</useTightTolerance><useWorkbenchProjectUnit>False</useWorkbenchProjectUnit><densityProperties><massType>GRAMS</massType><lengthType>MM</lengthType><massSymbol>g</massSymbol><lengthSymbol>mm</lengthSymbol><massFactor>1000</massFactor><lengthFactor>1000</lengthFactor></densityProperties><angularUnits>Degrees</angularUnits></units><alternateUnits><massFactor>1</massFactor><derivedDensity>True</derivedDensity><timeFactor>1</timeFactor><lengthProperties><scale>Normal</scale><type>INCHES</type><factor>39.370078740157481</factor><symbolDisplay>True</symbolDisplay><annotationSymbolDisplay>True</annotationSymbolDisplay><trailingZeros>True</trailingZeros><symbol>in</symbol><secondSymbol>in</secondSymbol><fractionSeparator>-</fractionSeparator><decimalPlaces>3</decimalPlaces><largestDenominator>0</largestDenominator><minorsInMajor>8</minorsInMajor><minorTickInterval>0.003175</minorTickInterval><angularPrecision>1</angularPrecision><angularTrailingZeros>False</angularTrailingZeros></lengthProperties><angleFactor>57.295779513082323</angleFactor><textHeightUnits>INCHES</textHeightUnits><newMassSymbol>lb</newMassSymbol><newMassType>POUNDS</newMassType><newMassFactor>2.20462</newMassFactor><dualDimensionDisplay>False</dualDimensionDisplay><extendedInformationDisplay>None</extendedInformationDisplay><nearestFractionLargestDenominator>16</nearestFractionLargestDenominator><showNearestFromBothSides>False</showNearestFromBothSides><useTightTolerance>False</useTightTolerance><useWorkbenchProjectUnit>False</useWorkbenchProjectUnit><densityProperties><massType>POUNDS</massType><lengthType>INCHES</lengthType><massSymbol>lb</massSymbol><lengthSymbol>in</lengthSymbol><massFactor>2.20462</massFactor><lengthFactor>39.370078740157481</lengthFactor></densityProperties><angularUnits>Degrees</angularUnits></alternateUnits><unitsSecondary><massFactor>1</massFactor><derivedDensity>True</derivedDensity><timeFactor>1</timeFactor><lengthProperties><scale>Normal</scale><type>INCHES</type><factor>39.370078740157481</factor><symbolDisplay>True</symbolDisplay><annotationSymbolDisplay>False</annotationSymbolDisplay><trailingZeros>True</trailingZeros><symbol>in</symbol><secondSymbol></secondSymbol><fractionSeparator></fractionSeparator><decimalPlaces>3</decimalPlaces><largestDenominator>0</largestDenominator><minorsInMajor>10</minorsInMajor><minorTickInterval>0.0025399999999999997</minorTickInterval><angularPrecision>1</angularPrecision><angularTrailingZeros>False</angularTrailingZeros></lengthProperties><angleFactor>57.295779513082323</angleFactor><textHeightUnits>INCHES</textHeightUnits><newMassSymbol>lb</newMassSymbol><newMassType>POUNDS</newMassType><newMassFactor>2.20462</newMassFactor><dualDimensionDisplay>False</dualDimensionDisplay><extendedInformationDisplay>None</extendedInformationDisplay><nearestFractionLargestDenominator>16</nearestFractionLargestDenominator><showNearestFromBothSides>False</showNearestFromBothSides><useTightTolerance>False</useTightTolerance><useWorkbenchProjectUnit>False</useWorkbenchProjectUnit><densityProperties><massType>OUNCES</massType><lengthType>INCHES</lengthType><massSymbol>oz</massSymbol><lengthSymbol>in</lengthSymbol><massFactor>35.27392</massFactor><lengthFactor>39.370078740157481</lengthFactor></densityProperties><angularUnits>Degrees</angularUnits></unitsSecondary><alternateUnitsSecondary><massFactor>1</massFactor><derivedDensity>True</derivedDensity><timeFactor>1</timeFactor><lengthProperties><scale>Normal</scale><type>MM</type><factor>1000</factor><symbolDisplay>True</symbolDisplay><annotationSymbolDisplay>False</annotationSymbolDisplay><trailingZeros>False</trailingZeros><symbol>mm</symbol><secondSymbol></secondSymbol><fractionSeparator></fractionSeparator><decimalPlaces>2</decimalPlaces><largestDenominator>0</largestDenominator><minorsInMajor>10</minorsInMajor><minorTickInterval>0.0001</minorTickInterval><angularPrecision>1</angularPrecision><angularTrailingZeros>False</angularTrailingZeros></lengthProperties><angleFactor>57.295779513082323</angleFactor><textHeightUnits>MM</textHeightUnits><newMassSymbol>kg</newMassSymbol><newMassType>KILOGRAMS</newMassType><newMassFactor>1</newMassFactor><dualDimensionDisplay>False</dualDimensionDisplay><extendedInformationDisplay>None</extendedInformationDisplay><nearestFractionLargestDenominator>16</nearestFractionLargestDenominator><showNearestFromBothSides>False</showNearestFromBothSides><useTightTolerance>False</useTightTolerance><useWorkbenchProjectUnit>False</useWorkbenchProjectUnit><densityProperties><massType>GRAMS</massType><lengthType>CM</lengthType><massSymbol>g</massSymbol><lengthSymbol>cm</lengthSymbol><massFactor>1000</massFactor><lengthFactor>100</lengthFactor></densityProperties><angularUnits>Degrees</angularUnits></alternateUnitsSecondary></DocumentUnitsDef><DocumentDetailSettingsDef Id="0:19"><updateState>0:19</updateState><settings><defaultViewProjection>ThirdAngle</defaultViewProjection><defaultViewLayout>BottomLeft</defaultViewLayout><sectionLineArrowSize>0.0028</sectionLineArrowSize><sectionLineLength>0.014</sectionLineLength><leaderCircleSize>0.0009</leaderCircleSize><leaderArrowLength>0.0025</leaderArrowLength><leaderArrowWidth>0.0006</leaderArrowWidth><defaultLeaderShoulderLength>0.00564444444</defaultLeaderShoulderLength><leaderTextBoxGap>0.00141111111</leaderTextBoxGap><defaultFillStyle>Filled</defaultFillStyle><enforceDimensionLine>False</enforceDimensionLine><dimensionTextIsHorizontal>True</dimensionTextIsHorizontal><defaultDimensionTextLocation>MiddleOfTopLine</defaultDimensionTextLocation><tightDimensionTextDistance>False</tightDimensionTextDistance><dimensionTextOffset>0</dimensionTextOffset><defaultGtolFontName>SpaceClaim ASME CB</defaultGtolFontName><extensionLineGap>0.001</extensionLineGap><extensionLineExtend>0.002</extensionLineExtend><dimensionLineExtend>0.006</dimensionLineExtend><annotationCreationColor>Black</annotationCreationColor><detailViewClippedEdgesColor>Black</detailViewClippedEdgesColor><brokenViewClippedEdgesColor>Black</brokenViewClippedEdgesColor><defaultToleranceVerticalPosition>Middle</defaultToleranceVerticalPosition><fractionalScaleDivider>:</fractionalScaleDivider><minimumDefaultHatchSpacing>0.0007</minimumDefaultHatchSpacing><maximumDefaultHatchSpacing>0.02</maximumDefaultHatchSpacing><detailViewBoundaryRendering>PhantomThin</detailViewBoundaryRendering><detailViewNoteLayout>TwoLines</detailViewNoteLayout><crossSectionArrowsRendering>PhantomThick</crossSectionArrowsRendering><detailViewNoteScaleText>SCALE</detailViewNoteScaleText><detailViewNoteDetailText>DETAIL</detailViewNoteDetailText><defaultTextHeight>0.0035</defaultTextHeight><detailViewNameTextHeightRatio>1.4</detailViewNameTextHeightRatio><detailViewNotePlacement>Centered</detailViewNotePlacement><crossSectionArrowOutwardDistance>0</crossSectionArrowOutwardDistance><crossSectionArrowPenetrationDistance>0.0075</crossSectionArrowPenetrationDistance><crossSectionArrowDirectionDisplayStyle>From</crossSectionArrowDirectionDisplayStyle><defaultSectionNameNotePrefix>SECTION</defaultSectionNameNotePrefix><defaultThickLineWeight>0.0007</defaultThickLineWeight><defaultThinLineWeight>0.00035</defaultThinLineWeight><defaultMediumLineWeight>0.000525</defaultMediumLineWeight><defaultDetailViewClippedEdgeExtent>0</defaultDetailViewClippedEdgeExtent><defaultBrokenViewClippedEdgeExtent>0</defaultBrokenViewClippedEdgeExtent><defaultForeshortenedCenterSize>0.004</defaultForeshortenedCenterSize><useThickLineWeightForAreaCrossSectionBorderLines>True</useThickLineWeightForAreaCrossSectionBorderLines><threadDisplayStandard>AsmeSimplified</threadDisplayStandard><centerLinesExtend>0.003</centerLinesExtend><crossSectionArrowLineWeight>THICK</crossSectionArrowLineWeight><detailViewBoundaryLineWeight>THIN</detailViewBoundaryLineWeight><virtualSharpRendering>None</virtualSharpRendering><centermarkCrossRadius>0</centermarkCrossRadius><defaultDimensionArrowShape>Arrow</defaultDimensionArrowShape><ordinateDimsShowZeroBaseline>True</ordinateDimsShowZeroBaseline><ordinateDimsDimensionLineAndTextOrientation>HideCommonDimensionLineTextVertical</ordinateDimsDimensionLineAndTextOrientation><datumSymbolAttachment>Triangle</datumSymbolAttachment><datumSymbolFrame>Rectangular</datumSymbolFrame><isTrimBackProportional>False</isTrimBackProportional><showConstructionCurvesOffPlane>True</showConstructionCurvesOffPlane><threadDiameterDimensionDesignationTextOption>Never</threadDiameterDimensionDesignationTextOption><datumCalloutTextHeightRatio>3.5</datumCalloutTextHeightRatio><datumTargetPointSize>0.00494975</datumTargetPointSize><datumTargetHatchSpacing>0.001</datumTargetHatchSpacing><datumTargetHatchAngle>0.78539816339744828</datumTargetHatchAngle><datumCalloutLeaderShape>None</datumCalloutLeaderShape><datumTargetLineShowEndPoints>True</datumTargetLineShowEndPoints><weldingSymbolStandard>AWS</weldingSymbolStandard><gdtStandard>ASME</gdtStandard><hideAnnotationsBehindModel>False</hideAnnotationsBehindModel><projectionArrowsStyle>Double</projectionArrowsStyle><chamferDimensionStyle>Linear</chamferDimensionStyle><chamferDimensionTextStyle>X45</chamferDimensionTextStyle><showNotesForProjectedViews>False</showNotesForProjectedViews><showNotesForAuxiliaryViews>False</showNotesForAuxiliaryViews><projectedViewLabelPrefix>VIEW</projectedViewLabelPrefix><auxiliaryViewLabelPrefix>VIEW</auxiliaryViewLabelPrefix><showProjectedViewArrows>False</showProjectedViewArrows><showAuxiliaryViewArrows>False</showAuxiliaryViewArrows><projectionArrowLength>0.014</projectionArrowLength><systemOfFits>HoleBasis</systemOfFits><holeFundamentalDeviation>H_H</holeFundamentalDeviation><shaftFundamentalDeviation>S_h</shaftFundamentalDeviation><holeInternationalToleranceGrade>IT7</holeInternationalToleranceGrade><shaftInternationalToleranceGrade>IT6</shaftInternationalToleranceGrade><methodOfDesignatingTolerances>ToleranceClass</methodOfDesignatingTolerances><defaultNoteSpace>ViewSpace</defaultNoteSpace><assignmentArray><item><key>Annotation</key><value><linestyleId>Solid</linestyleId><lineWeight>THIN</lineWeight></value></item><item><key>AreaCrossHatchingBorderLines</key><value><linestyleId>Solid</linestyleId><lineWeight>THICK</lineWeight></value></item><item><key>BrokenOutSectionClippingEdges</key><value><linestyleId>Solid</linestyleId><lineWeight>THIN</lineWeight></value></item><item><key>BrokenViewClippingEdges</key><value><linestyleId>Solid</linestyleId><lineWeight>THIN</lineWeight></value></item><item><key>CenterLines</key><value><linestyleId>LongDashDash</linestyleId><lineWeight>THIN</lineWeight></value></item><item><key>CrossHatching</key><value><linestyleId>Solid</linestyleId><lineWeight>THIN</lineWeight></value></item><item><key>CrossHatchingBorderLines</key><value><linestyleId>Solid</linestyleId><lineWeight>THICK</lineWeight></value></item><item><key>CrossSectionCutLineTips</key><value><linestyleId>Solid</linestyleId><lineWeight>THICK</lineWeight></value></item><item><key>DatumTargetAreaBorder</key><value><linestyleId>LongDashDoubleDotted</linestyleId><lineWeight>THIN</lineWeight></value></item><item><key>DatumTargetLine</key><value><linestyleId>LongDashDoubleDotted</linestyleId><lineWeight>THIN</lineWeight></value></item><item><key>DetailViewClippingEdges</key><value><linestyleId>Solid</linestyleId><lineWeight>THICK</lineWeight></value></item><item><key>DrawingHiddenEdges</key><value><linestyleId>Dash</linestyleId><lineWeight>THIN</lineWeight></value></item><item><key>DrawingVisibleEdges</key><value><linestyleId>Solid</linestyleId><lineWeight>THICK</lineWeight></value></item><item><key>ProjectionArrowTipsType</key><value><linestyleId>Solid</linestyleId><lineWeight>THICK</lineWeight></value></item><item><key>ProjectionArrowType</key><value><linestyleId>LongDashDotted</linestyleId><lineWeight>THICK</lineWeight></value></item></assignmentArray></settings></DocumentDetailSettingsDef></DocumentSettingsDef></Document>
