# Supplementary material for: Open-source electrochemical cell for in situ X-ray absorption spectroscopy in transmission and fluorescence modes
Source: J Synchrotron Radiat. 2024 Feb 2;31(Pt 2):322–7. doi: 10.1107/S1600577524000122 (PMC10914171; doi:10.1107/S1600577524000122)
Supplement: Supplementary file 3 [file s-31-00322-sup3.zip › SpaceClaim/versions.xml]

<?xml version="1.0"?>
<VersionHistory xmlns:xsd="http://www.w3.org/2001/XMLSchema" xmlns:xsi="http://www.w3.org/2001/XMLSchema-instance">
  <Versions>
    <guid>12f63aad-5667-400f-b7a7-5a0bddb1ca2e</guid>
    <guid>4c821535-0eea-42e5-8618-be1443444e1a</guid>
    <guid>2beeb601-2e9e-4f27-9b74-896028cfe91c</guid>
    <guid>1befb236-ff65-40b0-96c7-6df8a33dc310</guid>
    <guid>b6d1b675-6535-4558-b406-fb87b51ab369</guid>
    <guid>447decf2-5f5d-426b-a812-e5249db9c509</guid>
    <guid>b4a52d84-62e3-4d33-85f6-fa67e56a52bd</guid>
    <guid>5b30aab6-8a4b-4cc0-97f5-0092e9ede1a1</guid>
    <guid>cfa9219c-759b-4689-acb4-c91a7e76d079</guid>
    <guid>c39b6798-b4a0-4d77-a62c-0e8b5322b1d3</guid>
    <guid>d4744b0f-ddb5-440d-a6a3-b04bb4180e83</guid>
    <guid>ae1b9c6e-ec76-4646-823d-646847112b25</guid>
    <guid>b1c1de08-92c0-4e2c-a331-0300bb07dbf5</guid>
    <guid>3b740ed3-27ba-4e8d-923b-76d1d11645b2</guid>
    <guid>b79dc6e7-fb95-4ca5-b022-866e2ce580c7</guid>
    <guid>762bbe79-eb83-4e2f-94a4-28f56d83e2c8</guid>
    <guid>67eefbe6-8bdc-4e85-8715-c70b30627461</guid>
    <guid>b04678d8-b2c1-4399-be23-0b6cda579d4f</guid>
    <guid>aa237294-4d70-4902-b6c8-e65d1689a9d4</guid>
    <guid>48e831f1-f0c5-4005-92f6-04a2b78eb485</guid>
    <guid>24ec6681-c74c-403d-a2c0-80027a4e7188</guid>
    <guid>ab381c54-9c67-4b54-bba1-5ddd488e1fb2</guid>
    <guid>d56272b1-87e4-4660-9d48-c38428910d8c</guid>
    <guid>82177cc0-7bb6-4f06-aa88-ac8c10fc3149</guid>
    <guid>0d2035d2-2e1c-4f6e-abb8-09877b68623b</guid>
    <guid>db00cdc1-998a-4402-8be0-3fe8d7ef0f77</guid>
    <guid>4ee86c80-7694-4260-b8be-0140f472c698</guid>
    <guid>ae97d9e2-2818-4ab8-a54c-9380b6c39673</guid>
    <guid>6ff3ddf0-b78f-4f0f-8c30-2bedd3be43a8</guid>
    <guid>73fa9dc1-46f6-4167-a9b5-53a27d0ec027</guid>
    <guid>b509b0a1-5773-4740-9953-530b37e69b0f</guid>
    <guid>8f38e108-268a-43bc-81ea-b9e153bb563d</guid>
    <guid>d1adac77-66a9-4c74-a011-5712e26713ed</guid>
    <guid>79bb560b-6032-4e28-9b99-2e9f9635bf18</guid>
    <guid>fd4edb15-cc00-4f8e-ba06-a5f923c3ef37</guid>
    <guid>ebdac835-6ed4-4824-b48e-1dbbe24782c4</guid>
    <guid>883f46e2-5a3d-42fa-8ddc-d9eaf90a4507</guid>
    <guid>dcb5a605-259e-45fc-a9c3-a2d8d97bfee6</guid>
    <guid>348ae2ed-eca0-4910-a7e5-beeeca2b10c0</guid>
    <guid>a2180e9d-1f34-47f9-a327-ca9e910691f8</guid>
    <guid>a216f5b6-5361-4749-b66a-fc90c91e60bd</guid>
    <guid>636d23d4-d4c5-4905-97a6-f8aa0d2c3166</guid>
    <guid>9723cc78-05f8-466c-8d98-5cc6a1ccb463</guid>
    <guid>e5d7d913-0f13-435d-90f6-95baa173b88e</guid>
    <guid>5d415d98-e964-4c6b-a5a9-feb46f3b49d7</guid>
    <guid>c67f1d6b-dd01-4ef5-a0f8-4809ca797c40</guid>
    <guid>0cf6ed1e-b304-4996-936a-3afc2569b6c9</guid>
  </Versions>
  <History>
    <int>-1</int>
    <int>0</int>
    <int>1</int>
    <int>2</int>
    <int>3</int>
    <int>4</int>
    <int>5</int>
    <int>6</int>
    <int>7</int>
    <int>8</int>
    <int>9</int>
    <int>10</int>
    <int>11</int>
    <int>12</int>
    <int>13</int>
    <int>14</int>
    <int>-1</int>
    <int>-1</int>
    <int>-1</int>
    <int>18</int>
    <int>19</int>
    <int>20</int>
    <int>21</int>
    <int>22</int>
    <int>23</int>
    <int>24</int>
    <int>25</int>
    <int>26</int>
    <int>27</int>
    <int>28</int>
    <int>29</int>
    <int>30</int>
    <int>31</int>
    <int>32</int>
    <int>33</int>
    <int>34</int>
    <int>35</int>
    <int>36</int>
    <int>37</int>
    <int>38</int>
    <int>39</int>
    <int>40</int>
    <int>41</int>
    <int>42</int>
    <int>43</int>
    <int>44</int>
    <int>45</int>
  </History>
  <HighestSavedFromMajorReleases>
    <int>600</int>
    <int>600</int>
    <int>600</int>
    <int>600</int>
    <int>600</int>
    <int>600</int>
    <int>600</int>
    <int>600</int>
    <int>600</int>
    <int>600</int>
    <int>600</int>
    <int>600</int>
    <int>600</int>
    <int>600</int>
    <int>600</int>
    <int>600</int>
    <int>600</int>
    <int>600</int>
    <int>600</int>
    <int>600</int>
    <int>600</int>
    <int>600</int>
    <int>600</int>
    <int>600</int>
    <int>600</int>
    <int>600</int>
    <int>600</int>
    <int>600</int>
    <int>600</int>
    <int>600</int>
    <int>600</int>
    <int>600</int>
    <int>600</int>
    <int>600</int>
    <int>600</int>
    <int>600</int>
    <int>600</int>
    <int>600</int>
    <int>600</int>
    <int>600</int>
    <int>600</int>
    <int>600</int>
    <int>600</int>
    <int>600</int>
    <int>600</int>
    <int>600</int>
    <int>600</int>
  </HighestSavedFromMajorReleases>
</VersionHistory>
