# Supplementary material for: Open-source electrochemical cell for in situ X-ray absorption spectroscopy in transmission and fluorescence modes
Source: J Synchrotron Radiat. 2024 Feb 2;31(Pt 2):322–7. doi: 10.1107/S1600577524000122 (PMC10914171; doi:10.1107/S1600577524000122)
Supplement: Supplementary file 3 [file s-31-00322-sup3.zip › SpaceClaim/_rels/document.xml.rels]

<?xml version="1.0" encoding="utf-8"?><Relationships xmlns="http://schemas.openxmlformats.org/package/2006/relationships"><Relationship Type="http://www.spaceclaim.com/relationships/internal/versionHistory" Target="/SpaceClaim/versions.xml" Id="R80e14a7c0b9f46d9" /><Relationship Type="http://www.spaceclaim.com/relationships/external/importSource" Target="C:\Users\lisan\Downloads\Top_abrunias_cell v2.stl#00000000-0000-0000-0000-000000000000,00000000-0000-0000-0000-000000000000,0,4" TargetMode="External" Id="Re3adbb179ab84373" /><Relationship Type="http://www.spaceclaim.com/relationships/internal/partBodyGeometry#ae97d9e2-2818-4ab8-a54c-9380b6c39673:1" Target="/SpaceClaim/Geometry/part1bodies.x_b" Id="R6cf17cb45cd14490" /><Relationship Type="http://www.spaceclaim.com/relationships/internal/bodyFacets" Target="/SpaceClaim/Graphics/facets.bin" Id="Rf84b770846f84167" /><Relationship Type="http://www.spaceclaim.com/relationships/internal/renderlists" Target="/SpaceClaim/Graphics/renderlist.xml" Id="R7c47da2ffe684d3d" /><Relationship Type="http://www.spaceclaim.com/relationships/internal/windows" Target="/SpaceClaim/UI/windows.xml" Id="R9395bb95b9794058" /></Relationships>
