# Supplementary material for: Open-source electrochemical cell for in situ X-ray absorption spectroscopy in transmission and fluorescence modes
Source: J Synchrotron Radiat. 2024 Feb 2;31(Pt 2):322–7. doi: 10.1107/S1600577524000122 (PMC10914171; doi:10.1107/S1600577524000122)
Supplement: Supplementary file 3 [file s-31-00322-sup3.zip › SpaceClaim/Graphics/renderlist.xml]

<?xml version="1.0" encoding="utf-8"?><RenderList Version="0.5" Views="2"><View Id="9a0cafb4-534f-43d1-b552-e13720753d0d:0" Items="2" Box="0.012860003178864597,0.021469999922662977,-0.0076100002042949286,0.016860003368854466,0.039470000544786478,0.068389996886253357"><Item Id="27:1" Dimmed="0" Transform="-3.5110803153770576E-15,-1.0000000000000002,0,0.019230003254413569,1.0000000000000002,-3.5110803153770576E-15,0,0.015609996745586417,0,0,1.0000000000000002,-6.9388939039072284E-18,0,0,0,1" Bodies="1" Components="0" Path="27:5"><Body Id="27:19" Visible="1" Color="-8355776" FillStyle="1" BodyType="0" RenderingStyle="1" FinishStyle="3" /></Item><Item Id="0:2" Dimmed="1" Transform="1,0,0,0,0,1,0,0,0,0,1,0,0,0,0,1" Bodies="0" Components="0" Path="" /></View><View Id="00000000-0000-0000-0000-000000000000:0" Items="2" Box="0.012860003178864597,0.021469999922662977,-0.0076100002042949286,0.016860003368854466,0.039470000544786478,0.068389996886253357"><Item Id="27:1" Dimmed="0" Transform="-3.5110803153770576E-15,-1.0000000000000002,0,0.019230003254413569,1.0000000000000002,-3.5110803153770576E-15,0,0.015609996745586417,0,0,1.0000000000000002,-6.9388939039072284E-18,0,0,0,1" Bodies="1" Components="0" Path="27:5"><Body Id="27:19" Visible="1" Color="-8355776" FillStyle="1" BodyType="0" RenderingStyle="1" FinishStyle="3" /></Item><Item Id="0:2" Dimmed="0" Transform="1,0,0,0,0,1,0,0,0,0,1,0,0,0,0,1" Bodies="0" Components="0" Path="" /></View></RenderList>
