# Supplementary material for: Open-source electrochemical cell for in situ X-ray absorption spectroscopy in transmission and fluorescence modes
Source: J Synchrotron Radiat. 2024 Feb 2;31(Pt 2):322–7. doi: 10.1107/S1600577524000122 (PMC10914171; doi:10.1107/S1600577524000122)
Supplement: Supplementary file 3 [file s-31-00322-sup3.zip › SpaceClaim/_rels/checksums.bin.rels]

<?xml version="1.0" encoding="utf-8"?><Relationships xmlns="http://schemas.openxmlformats.org/package/2006/relationships"><Relationship Type="http://www.spaceclaim.com/relationships/internal/checksum" Target="/SpaceClaim/versions.xml" Id="C28a94d99aae263d2c1b657397392ec7e4eb9316a" /><Relationship Type="http://www.spaceclaim.com/relationships/internal/checksum" Target="/SpaceClaim/document.xml" Id="Ce6f9cc24c1f33255b249505dbbc430028b3000be" /><Relationship Type="http://www.spaceclaim.com/relationships/internal/checksum" Target="/SpaceClaim/Graphics/facets.bin" Id="Cda3d67cc46c4e02266667e9b6f400cfec28e0904" /><Relationship Type="http://www.spaceclaim.com/relationships/internal/checksum" Target="/SpaceClaim/Graphics/renderlist.xml" Id="C31aa6d4f4db563f0c65227a1080e11e9f18620ee" /><Relationship Type="http://www.spaceclaim.com/relationships/internal/checksum" Target="/SpaceClaim/UI/windows.xml" Id="C6f4d4759a78e8f8764a1d597f7d2480baa1b5a99" /></Relationships>
