# Supplementary material for: Open-source electrochemical cell for in situ X-ray absorption spectroscopy in transmission and fluorescence modes
Source: J Synchrotron Radiat. 2024 Feb 2;31(Pt 2):322–7. doi: 10.1107/S1600577524000122 (PMC10914171; doi:10.1107/S1600577524000122)
Supplement: Supplementary file 3 [file s-31-00322-sup3.zip › [Content_Types].xml]

<?xml version="1.0" encoding="utf-8"?><Types xmlns="http://schemas.openxmlformats.org/package/2006/content-types"><Default Extension="xsd" ContentType="application/xml" /><Default Extension="xml" ContentType="application/xml" /><Default Extension="rels" ContentType="application/vnd.openxmlformats-package.relationships+xml" /><Default Extension="x_b" ContentType="application/binary ; modeler=Parasolid ; version=34.1.212" /><Default Extension="bin" ContentType="application/binary" /><Default Extension="png" ContentType="image/png" /><Default Extension="psmdcp" ContentType="application/vnd.openxmlformats-package.core-properties+xml" /></Types>
