# Supplementary material for: Open-source electrochemical cell for in situ X-ray absorption spectroscopy in transmission and fluorescence modes
Source: J Synchrotron Radiat. 2024 Feb 2;31(Pt 2):322–7. doi: 10.1107/S1600577524000122 (PMC10914171; doi:10.1107/S1600577524000122)
Supplement: Supplementary file 4 [file s-31-00322-sup4.zip]

Archive with 15 entries (15 files):
- SpaceClaim/Schemas/package.xsd
- docProps/app.xml
- _rels/.rels
- SpaceClaim/document.xml
- SpaceClaim/versions.xml
- SpaceClaim/_rels/document.xml.rels
- SpaceClaim/Geometry/part1bodies.x_b
- SpaceClaim/Graphics/facets.bin
- SpaceClaim/Graphics/renderlist.xml
- SpaceClaim/UI/windows.xml
- docProps/thumbnail.png
- SpaceClaim/checksums.bin
- SpaceClaim/_rels/checksums.bin.rels
- package/services/metadata/core-properties/dd37223648894d278a20fe8285076591.psmdcp
- [Content_Types].xml
