# Supplementary material for: Open-source electrochemical cell for in situ X-ray absorption spectroscopy in transmission and fluorescence modes
Source: J Synchrotron Radiat. 2024 Feb 2;31(Pt 2):322–7. doi: 10.1107/S1600577524000122 (PMC10914171; doi:10.1107/S1600577524000122)
Supplement: Supplementary file 4 [file s-31-00322-sup4.zip › SpaceClaim/document.xml]

<?xml version="1.0" encoding="utf-8"?><Document version="1.600" xmlns:xsi="http://www.w3.org/2001/XMLSchema-instance" xmlns="urn:core"><nextId>431</nextId><isNotCompletable>False</isNotCompletable><importSource>Rb0e8ea75a71040e7</importSource><importPath>C:\Users\lisan\Downloads\Top_abrunias_cell v2.stl</importPath><importComponentName></importComponentName><importTimestamp>06/04/2022 02:49:01</importTimestamp><loadTime>0</loadTime><originalToReplacements_Keys><item>3:5351</item><item>4:23417</item><item>14:112</item><item>14:125</item><item>14:76</item><item>14:4</item><item>14:10</item><item>14:13</item><item>14:31</item><item>13:1466</item><item>7:2945</item><item>13:1463</item><item>7:2903</item><item>7:2897</item><item>14:28</item><item>14:25</item><item>14:22</item><item>14:64</item><item>13:1433</item><item>7:2927</item><item>13:1430</item><item>13:1457</item><item>7:2915</item><item>7:2936</item><item>9:1756</item><item>14:61</item><item>7:2909</item><item>9:37</item><item>10:21</item><item>6:28293</item><item>6:28290</item><item>6:28287</item><item>6:28284</item><item>6:28281</item><item>4:23423</item><item>32:1748</item><item>32:77128</item><item>32:77134</item><item>27:102</item><item>32:7244</item><item>32:7247</item><item>32:81187</item><item>32:1754</item><item>31:12585</item><item>32:81151</item><item>31:12595</item><item>32:847</item><item>27:45</item><item>32:77131</item><item>32:77125</item><item>27:33</item><item>32:76917</item><item>32:76953</item><item>32:76972</item><item>32:81355</item><item>32:81349</item><item>27:84</item><item>32:81352</item><item>32:81346</item><item>32:81206</item><item>32:7241</item><item>14:182</item><item>14:58</item><item>14:73</item><item>32:850</item><item>31:12601</item><item>32:76966</item><item>7:2906</item><item>14:99</item><item>7:2948</item></originalToReplacements_Keys><originalToReplacements_Values><item><item>4:23423</item></item><item><item>4:23432</item></item><item><item>14:229</item><item>14:232</item></item><item><item>14:215</item><item>14:218</item></item><item><item>14:205</item><item>14:208</item></item><item><item>14:58</item></item><item><item>14:112</item></item><item><item>14:125</item></item><item><item>14:76</item></item><item><item>13:1516</item><item>13:1519</item></item><item><item>14:99</item></item><item><item>13:1489</item><item>13:1492</item></item><item><item>13:19</item></item><item><item>13:733</item></item><item><item>14:112</item></item><item><item>14:58</item><item>14:73</item></item><item><item>14:125</item></item><item><item>14:125</item></item><item><item>13:1466</item></item><item><item>14:83</item></item><item><item>13:1463</item></item><item><item>14:37</item></item><item><item>10:56</item></item><item><item>10:37</item></item><item><item>10:21</item></item><item><item>14:112</item></item><item><item>9:1756</item></item><item><item>9:1771</item></item><item><item>13:1457</item></item><item><item>6:29258</item></item><item><item>6:29270</item></item><item><item>6:29279</item></item><item><item>6:29285</item></item><item><item>6:29249</item></item><item><item>5:2923</item></item><item><item>32:73015</item></item><item><item>32:77205</item></item><item><item>32:77195</item></item><item><item>31:12585</item></item><item><item>32:88473</item></item><item><item>32:88463</item></item><item><item>32:86107</item><item>32:86110</item><item>32:86113</item></item><item><item>32:72985</item></item><item><item>32:76966</item><item>32:76969</item><item>32:76972</item></item><item><item>32:86071</item><item>32:86074</item></item><item><item>32:76953</item><item>32:76959</item></item><item><item>32:76917</item></item><item><item>32:847</item><item>32:850</item></item><item><item>32:77225</item></item><item><item>32:77235</item></item><item><item>32:952</item><item>32:955</item></item><item><item>32:81151</item><item>32:81154</item></item><item><item>32:81187</item><item>32:81190</item><item>32:81193</item></item><item><item>32:81200</item><item>32:81203</item><item>32:81206</item></item><item><item>32:81416</item></item><item><item>32:81426</item></item><item><item>31:12595</item><item>31:12601</item></item><item><item>32:81446</item></item><item><item>32:81456</item></item><item><item>32:86120</item><item>32:86123</item><item>32:86126</item></item><item><item>32:88503</item></item><item><item>25:70808</item><item>25:70811</item></item><item><item>25:70837</item><item>25:70840</item></item><item><item>25:70847</item><item>25:70850</item></item><item><item>32:90520</item><item>32:90523</item></item><item><item>32:90556</item><item>32:90559</item><item>32:90562</item></item><item><item>32:90569</item><item>32:90572</item><item>32:90575</item></item><item><item>36:74</item><item>36:77</item></item><item><item>36:93</item><item>36:96</item></item><item><item>36:103</item><item>36:106</item></item></originalToReplacements_Values><monikerOriginalToReplacements_Keys /><monikerOriginalToReplacements_Values /><locked>False</locked><EncryptedData Type="http://www.w3.org/2001/04/xmlenc#Element" xmlns="http://www.w3.org/2001/04/xmlenc#"><CipherData><CipherValue>tYSOU46ZfAkqMKg31KruZ6pHOpwG+0bUH1w2/4B901w=</CipherValue></CipherData></EncryptedData><Design sectionId="6ab505a9-1afc-4b43-a7db-eb0258edde3e" Id="0:1" xmlns="urn:nom"><updateState>43:423</updateState><nextId>1</nextId><PartDef Id="0:2"><updateState>41:463</updateState><patternBase /><defaultEdgeTreatment sctype="SpaceClaim.BasicMoniker`1[[SpaceClaim.IDefaultEdgeTreatment, Nom]], Core" refId="12f63aad-5667-400f-b7a7-5a0bddb1ca2e:13" /><materialId>0:0</materialId><type>Normal</type><shareTopologyOption>None</shareTopologyOption><DefaultEdgeTreatmentDef Id="0:13"><updateState>0:13</updateState><blendRadius>0</blendRadius></DefaultEdgeTreatmentDef><StoredSelectionTableDef Id="2:48389" xmlns="urn:stored selection"><updateState>43:412</updateState><guid>ff02f6f8-742f-4448-9de9-534a01c610e5</guid><StoredSelectionDef Id="19:73"><updateState>43:307</updateState><buckets><item><first>Primary</first><second>Primary Selection</second></item></buckets><paths><item><item><item sctype="SpaceClaim.BasicMoniker`1[[SpaceClaim.IInstance, Core]], Core" refId="762bbe79-eb83-4e2f-94a4-28f56d83e2c8:9" /></item></item></paths><pathCounts><item>2</item></pathCounts><objects><item><item sctype="SpaceClaim.BasicMoniker`1[[SpaceClaim.IEvaluation, Core]], Core" refId="d4f9ac8e-2d04-43f0-88f0-c0620249ad77:67" /><item sctype="SpaceClaim.BasicMoniker`1[[SpaceClaim.IEvaluation, Core]], Core" refId="d4f9ac8e-2d04-43f0-88f0-c0620249ad77:61" /></item></objects></StoredSelectionDef><StoredSelectionDef Id="20:81"><updateState>43:308</updateState><buckets><item><first>Primary</first><second>Primary Selection</second></item></buckets><paths><item><item><item sctype="SpaceClaim.BasicMoniker`1[[SpaceClaim.IInstance, Core]], Core" refId="762bbe79-eb83-4e2f-94a4-28f56d83e2c8:9" /></item></item></paths><pathCounts><item>2</item></pathCounts><objects><item><item sctype="SpaceClaim.BasicMoniker`1[[SpaceClaim.IEvaluation, Core]], Core" refId="d4f9ac8e-2d04-43f0-88f0-c0620249ad77:58" /><item sctype="SpaceClaim.BasicMoniker`1[[SpaceClaim.IEvaluation, Core]], Core" refId="d4f9ac8e-2d04-43f0-88f0-c0620249ad77:64" /></item></objects></StoredSelectionDef><StoredSelectionDef Id="20:641"><updateState>43:309</updateState><buckets><item><first>Primary</first><second>Primary Selection</second></item></buckets><paths><item><item><item sctype="SpaceClaim.BasicMoniker`1[[SpaceClaim.IInstance, Core]], Core" refId="762bbe79-eb83-4e2f-94a4-28f56d83e2c8:9" /></item></item></paths><pathCounts><item>2</item></pathCounts><objects><item><item sctype="SpaceClaim.BasicMoniker`1[[SpaceClaim.IEvaluation, Core]], Core" refId="d4f9ac8e-2d04-43f0-88f0-c0620249ad77:109" /><item sctype="SpaceClaim.BasicMoniker`1[[SpaceClaim.IEvaluation, Core]], Core" refId="d4f9ac8e-2d04-43f0-88f0-c0620249ad77:115" /></item></objects></StoredSelectionDef><StoredSelectionDef Id="22:111"><updateState>43:311</updateState><buckets><item><first>Primary</first><second>Primary Selection</second></item></buckets><paths><item><item><item sctype="SpaceClaim.BasicMoniker`1[[SpaceClaim.IInstance, Core]], Core" refId="762bbe79-eb83-4e2f-94a4-28f56d83e2c8:9" /></item></item></paths><pathCounts><item>2</item></pathCounts><objects><item><item sctype="SpaceClaim.BasicMoniker`1[[SpaceClaim.IEvaluation, Core]], Core" refId="d4f9ac8e-2d04-43f0-88f0-c0620249ad77:109" /><item sctype="SpaceClaim.BasicMoniker`1[[SpaceClaim.IEvaluation, Core]], Core" refId="d4f9ac8e-2d04-43f0-88f0-c0620249ad77:115" /></item></objects></StoredSelectionDef><StoredSelectionDef Id="23:215"><updateState>43:312</updateState><buckets><item><first>Primary</first><second>Primary Selection</second></item></buckets><paths><item><item><item sctype="SpaceClaim.BasicMoniker`1[[SpaceClaim.IInstance, Core]], Core" refId="762bbe79-eb83-4e2f-94a4-28f56d83e2c8:9" /></item></item></paths><pathCounts><item>2</item></pathCounts><objects><item><item sctype="SpaceClaim.BasicMoniker`1[[SpaceClaim.IEvaluation, Core]], Core" refId="d4f9ac8e-2d04-43f0-88f0-c0620249ad77:100" /><item sctype="SpaceClaim.BasicMoniker`1[[SpaceClaim.IEvaluation, Core]], Core" refId="d4f9ac8e-2d04-43f0-88f0-c0620249ad77:94" /></item></objects></StoredSelectionDef><StoredSelectionDef Id="23:1177"><updateState>43:414</updateState><buckets><item><first>Primary</first><second>Primary Selection</second></item></buckets><paths><item><item><item sctype="SpaceClaim.BasicMoniker`1[[SpaceClaim.IInstance, Core]], Core" refId="762bbe79-eb83-4e2f-94a4-28f56d83e2c8:9" /></item></item></paths><pathCounts><item>3</item></pathCounts><objects><item><item sctype="SpaceClaim.BasicMoniker`1[[SpaceClaim.IEvaluation, Core]], Core" refId="d4f9ac8e-2d04-43f0-88f0-c0620249ad77:97" /><item sctype="SpaceClaim.BasicMoniker`1[[SpaceClaim.IEvaluation, Core]], Core" refId="d4f9ac8e-2d04-43f0-88f0-c0620249ad77:100" /><item sctype="SpaceClaim.BasicMoniker`1[[SpaceClaim.IEvaluation, Core]], Core" refId="d4f9ac8e-2d04-43f0-88f0-c0620249ad77:94" /></item></objects></StoredSelectionDef><StoredSelectionDef Id="31:44"><updateState>43:315</updateState><buckets><item><first>Primary</first><second>Primary Selection</second></item></buckets><paths><item><item><item sctype="SpaceClaim.BasicMoniker`1[[SpaceClaim.IInstance, Core]], Core" refId="762bbe79-eb83-4e2f-94a4-28f56d83e2c8:9" /></item></item></paths><pathCounts><item>2</item></pathCounts><objects><item><item sctype="SpaceClaim.BasicMoniker`1[[SpaceClaim.IEvaluation, Core]], Core" refId="d4f9ac8e-2d04-43f0-88f0-c0620249ad77:109" /><item sctype="SpaceClaim.BasicMoniker`1[[SpaceClaim.IEvaluation, Core]], Core" refId="d4f9ac8e-2d04-43f0-88f0-c0620249ad77:115" /></item></objects></StoredSelectionDef><StoredSelectionDef Id="31:1904"><updateState>43:316</updateState><buckets><item><first>Primary</first><second>Primary Selection</second></item></buckets><paths><item><item><item sctype="SpaceClaim.BasicMoniker`1[[SpaceClaim.IInstance, Core]], Core" refId="762bbe79-eb83-4e2f-94a4-28f56d83e2c8:9" /></item></item></paths><pathCounts><item>6</item></pathCounts><objects><item><item sctype="SpaceClaim.BasicMoniker`1[[SpaceClaim.IEvaluation, Core]], Core" refId="d4f9ac8e-2d04-43f0-88f0-c0620249ad77:97" /><item sctype="SpaceClaim.BasicMoniker`1[[SpaceClaim.IEvaluation, Core]], Core" refId="d4f9ac8e-2d04-43f0-88f0-c0620249ad77:100" /><item sctype="SpaceClaim.BasicMoniker`1[[SpaceClaim.IEvaluation, Core]], Core" refId="d4f9ac8e-2d04-43f0-88f0-c0620249ad77:106" /><item sctype="SpaceClaim.BasicMoniker`1[[SpaceClaim.IEvaluation, Core]], Core" refId="d4f9ac8e-2d04-43f0-88f0-c0620249ad77:94" /><item sctype="SpaceClaim.BasicMoniker`1[[SpaceClaim.IEvaluation, Core]], Core" refId="d4f9ac8e-2d04-43f0-88f0-c0620249ad77:91" /><item sctype="SpaceClaim.BasicMoniker`1[[SpaceClaim.IEvaluation, Core]], Core" refId="d4f9ac8e-2d04-43f0-88f0-c0620249ad77:103" /></item></objects></StoredSelectionDef><StoredSelectionDef Id="31:2251"><updateState>43:317</updateState><buckets><item><first>Primary</first><second>Primary Selection</second></item></buckets><paths><item><item><item sctype="SpaceClaim.BasicMoniker`1[[SpaceClaim.IInstance, Core]], Core" refId="762bbe79-eb83-4e2f-94a4-28f56d83e2c8:9" /></item></item></paths><pathCounts><item>2</item></pathCounts><objects><item><item sctype="SpaceClaim.BasicMoniker`1[[SpaceClaim.IEvaluation, Core]], Core" refId="d4f9ac8e-2d04-43f0-88f0-c0620249ad77:94" /><item sctype="SpaceClaim.BasicMoniker`1[[SpaceClaim.IEvaluation, Core]], Core" refId="d4f9ac8e-2d04-43f0-88f0-c0620249ad77:100" /></item></objects></StoredSelectionDef><StoredSelectionDef Id="35:75"><updateState>43:318</updateState><buckets><item><first>Primary</first><second>Primary Selection</second></item></buckets><paths><item><item><item sctype="SpaceClaim.BasicMoniker`1[[SpaceClaim.IInstance, Core]], Core" refId="762bbe79-eb83-4e2f-94a4-28f56d83e2c8:9" /></item></item></paths><pathCounts><item>2</item></pathCounts><objects><item><item sctype="SpaceClaim.BasicMoniker`1[[SpaceClaim.IEvaluation, Core]], Core" refId="d4f9ac8e-2d04-43f0-88f0-c0620249ad77:91" /><item sctype="SpaceClaim.BasicMoniker`1[[SpaceClaim.IEvaluation, Core]], Core" refId="d4f9ac8e-2d04-43f0-88f0-c0620249ad77:103" /></item></objects></StoredSelectionDef><StoredSelectionDef Id="36:179"><updateState>43:319</updateState><buckets><item><first>Primary</first><second>Primary Selection</second></item></buckets><paths><item><item><item sctype="SpaceClaim.BasicMoniker`1[[SpaceClaim.IInstance, Core]], Core" refId="762bbe79-eb83-4e2f-94a4-28f56d83e2c8:9" /></item></item></paths><pathCounts><item>6</item></pathCounts><objects><item><item sctype="SpaceClaim.BasicMoniker`1[[SpaceClaim.IEvaluation, Core]], Core" refId="d4f9ac8e-2d04-43f0-88f0-c0620249ad77:97" /><item sctype="SpaceClaim.BasicMoniker`1[[SpaceClaim.IEvaluation, Core]], Core" refId="d4f9ac8e-2d04-43f0-88f0-c0620249ad77:94" /><item sctype="SpaceClaim.BasicMoniker`1[[SpaceClaim.IEvaluation, Core]], Core" refId="d4f9ac8e-2d04-43f0-88f0-c0620249ad77:106" /><item sctype="SpaceClaim.BasicMoniker`1[[SpaceClaim.IEvaluation, Core]], Core" refId="d4f9ac8e-2d04-43f0-88f0-c0620249ad77:100" /><item sctype="SpaceClaim.BasicMoniker`1[[SpaceClaim.IEvaluation, Core]], Core" refId="d4f9ac8e-2d04-43f0-88f0-c0620249ad77:103" /><item sctype="SpaceClaim.BasicMoniker`1[[SpaceClaim.IEvaluation, Core]], Core" refId="d4f9ac8e-2d04-43f0-88f0-c0620249ad77:91" /></item></objects></StoredSelectionDef><StoredSelectionDef Id="36:676"><updateState>43:320</updateState><buckets><item><first>Primary</first><second>Primary Selection</second></item></buckets><paths><item><item><item sctype="SpaceClaim.BasicMoniker`1[[SpaceClaim.IInstance, Core]], Core" refId="762bbe79-eb83-4e2f-94a4-28f56d83e2c8:9" /></item></item></paths><pathCounts><item>6</item></pathCounts><objects><item><item sctype="SpaceClaim.BasicMoniker`1[[SpaceClaim.IEvaluation, Core]], Core" refId="d4f9ac8e-2d04-43f0-88f0-c0620249ad77:97" /><item sctype="SpaceClaim.BasicMoniker`1[[SpaceClaim.IEvaluation, Core]], Core" refId="d4f9ac8e-2d04-43f0-88f0-c0620249ad77:94" /><item sctype="SpaceClaim.BasicMoniker`1[[SpaceClaim.IEvaluation, Core]], Core" refId="d4f9ac8e-2d04-43f0-88f0-c0620249ad77:106" /><item sctype="SpaceClaim.BasicMoniker`1[[SpaceClaim.IEvaluation, Core]], Core" refId="d4f9ac8e-2d04-43f0-88f0-c0620249ad77:100" /><item sctype="SpaceClaim.BasicMoniker`1[[SpaceClaim.IEvaluation, Core]], Core" refId="d4f9ac8e-2d04-43f0-88f0-c0620249ad77:103" /><item sctype="SpaceClaim.BasicMoniker`1[[SpaceClaim.IEvaluation, Core]], Core" refId="d4f9ac8e-2d04-43f0-88f0-c0620249ad77:91" /></item></objects></StoredSelectionDef><StoredSelectionDef Id="36:678"><updateState>43:321</updateState><buckets><item><first>Primary</first><second>Primary Selection</second></item></buckets><paths><item><item><item sctype="SpaceClaim.BasicMoniker`1[[SpaceClaim.IInstance, Core]], Core" refId="762bbe79-eb83-4e2f-94a4-28f56d83e2c8:9" /></item></item></paths><pathCounts><item>6</item></pathCounts><objects><item><item sctype="SpaceClaim.BasicMoniker`1[[SpaceClaim.IEvaluation, Core]], Core" refId="d4f9ac8e-2d04-43f0-88f0-c0620249ad77:97" /><item sctype="SpaceClaim.BasicMoniker`1[[SpaceClaim.IEvaluation, Core]], Core" refId="d4f9ac8e-2d04-43f0-88f0-c0620249ad77:94" /><item sctype="SpaceClaim.BasicMoniker`1[[SpaceClaim.IEvaluation, Core]], Core" refId="d4f9ac8e-2d04-43f0-88f0-c0620249ad77:106" /><item sctype="SpaceClaim.BasicMoniker`1[[SpaceClaim.IEvaluation, Core]], Core" refId="d4f9ac8e-2d04-43f0-88f0-c0620249ad77:100" /><item sctype="SpaceClaim.BasicMoniker`1[[SpaceClaim.IEvaluation, Core]], Core" refId="d4f9ac8e-2d04-43f0-88f0-c0620249ad77:103" /><item sctype="SpaceClaim.BasicMoniker`1[[SpaceClaim.IEvaluation, Core]], Core" refId="d4f9ac8e-2d04-43f0-88f0-c0620249ad77:91" /></item></objects></StoredSelectionDef><StoredSelectionDef Id="36:1364"><updateState>43:322</updateState><buckets><item><first>Primary</first><second>Primary Selection</second></item></buckets><paths><item><item><item sctype="SpaceClaim.BasicMoniker`1[[SpaceClaim.IInstance, Core]], Core" refId="762bbe79-eb83-4e2f-94a4-28f56d83e2c8:9" /></item></item></paths><pathCounts><item>6</item></pathCounts><objects><item><item sctype="SpaceClaim.BasicMoniker`1[[SpaceClaim.IEvaluation, Core]], Core" refId="d4f9ac8e-2d04-43f0-88f0-c0620249ad77:97" /><item sctype="SpaceClaim.BasicMoniker`1[[SpaceClaim.IEvaluation, Core]], Core" refId="d4f9ac8e-2d04-43f0-88f0-c0620249ad77:94" /><item sctype="SpaceClaim.BasicMoniker`1[[SpaceClaim.IEvaluation, Core]], Core" refId="d4f9ac8e-2d04-43f0-88f0-c0620249ad77:106" /><item sctype="SpaceClaim.BasicMoniker`1[[SpaceClaim.IEvaluation, Core]], Core" refId="d4f9ac8e-2d04-43f0-88f0-c0620249ad77:100" /><item sctype="SpaceClaim.BasicMoniker`1[[SpaceClaim.IEvaluation, Core]], Core" refId="d4f9ac8e-2d04-43f0-88f0-c0620249ad77:103" /><item sctype="SpaceClaim.BasicMoniker`1[[SpaceClaim.IEvaluation, Core]], Core" refId="d4f9ac8e-2d04-43f0-88f0-c0620249ad77:91" /></item></objects></StoredSelectionDef><StoredSelectionDef Id="36:1527"><updateState>43:323</updateState><buckets><item><first>Primary</first><second>Primary Selection</second></item></buckets><paths><item><item><item sctype="SpaceClaim.BasicMoniker`1[[SpaceClaim.IInstance, Core]], Core" refId="762bbe79-eb83-4e2f-94a4-28f56d83e2c8:9" /></item></item></paths><pathCounts><item>2</item></pathCounts><objects><item><item sctype="SpaceClaim.BasicMoniker`1[[SpaceClaim.IEvaluation, Core]], Core" refId="d4f9ac8e-2d04-43f0-88f0-c0620249ad77:115" /><item sctype="SpaceClaim.BasicMoniker`1[[SpaceClaim.IEvaluation, Core]], Core" refId="d4f9ac8e-2d04-43f0-88f0-c0620249ad77:109" /></item></objects></StoredSelectionDef></StoredSelectionTableDef><ComponentDef Id="15:9"><updateState>15:9</updateState><source sctype="SpaceClaim.BasicMoniker`1[[SpaceClaim.IEvaluation, Core]], Core" refId="762bbe79-eb83-4e2f-94a4-28f56d83e2c8:5" /><trans>1 0 0 0 0 1 0 0 0 0 1 0 0 0 0 1</trans><lastAccuracy>0</lastAccuracy><lastEvaluatedTrans>1 0 0 0 0 1 0 0 0 0 1 0 0 0 0 1</lastEvaluatedTrans></ComponentDef><TransformToolOrientationDef Id="28:4" xmlns="urn:commands"><updateState>28:11</updateState><useOrientation>Default</useOrientation><objectOrientations /></TransformToolOrientationDef><ScaledDetailSettingsDef Id="36:1" xmlns="urn:presentation"><updateState>36:3</updateState><scale>1</scale><scaleFormat sctype="SpaceClaim.Annotations.FractionalScaleFormat, Presentation"><denominator>1</denominator></scaleFormat></ScaledDetailSettingsDef></PartDef><PartDef Id="15:5"><updateState>43:420</updateState><patternBase /><materialId>0:0</materialId><type>Normal</type><shareTopologyOption>None</shareTopologyOption><CustomUserTextAttributeDef Id="15:12" xmlns="urn:core"><updateState>15:12</updateState><name>RS_STOCK_NUMBER</name><value></value></CustomUserTextAttributeDef><CustomUserTextAttributeDef Id="15:14" xmlns="urn:core"><updateState>15:14</updateState><name>ALLIED_STOCK_NUMBER</name><value></value></CustomUserTextAttributeDef><CustomUserTextAttributeDef Id="15:16" xmlns="urn:core"><updateState>15:16</updateState><name>SUPPLIER</name><value></value></CustomUserTextAttributeDef><CustomUserTextAttributeDef Id="15:18" xmlns="urn:core"><updateState>15:18</updateState><name>REFERENCE</name><value></value></CustomUserTextAttributeDef><PartSketchCurveContainerDef Id="23:217" xmlns="urn:sketch"><updateState>25:62823</updateState><sketchType>Normal</sketchType></PartSketchCurveContainerDef><NominalBodyDef Id="43:53"><updateState>43:301</updateState><layerId>0:9</layerId><type>Solid</type><color>143, 175, 143</color><renderingStyle>Plastic</renderingStyle><fillStyle>Opaque</fillStyle><materialId>0:0</materialId><modificationLock>None</modificationLock><finishStyle>MediumGloss</finishStyle><NominalFaceDef Id="43:55"><updateState>43:55</updateState></NominalFaceDef><NominalFaceDef Id="43:58"><updateState>43:58</updateState></NominalFaceDef><NominalFaceDef Id="43:61"><updateState>43:61</updateState></NominalFaceDef><NominalFaceDef Id="43:64"><updateState>43:64</updateState></NominalFaceDef><NominalFaceDef Id="43:67"><updateState>43:67</updateState></NominalFaceDef><NominalFaceDef Id="43:70"><updateState>43:70</updateState></NominalFaceDef><NominalFaceDef Id="43:73"><updateState>43:73</updateState></NominalFaceDef><NominalFaceDef Id="43:76"><updateState>43:76</updateState></NominalFaceDef><NominalFaceDef Id="43:79"><updateState>43:79</updateState></NominalFaceDef><NominalFaceDef Id="43:82"><updateState>43:82</updateState></NominalFaceDef><NominalFaceDef Id="43:85"><updateState>43:85</updateState></NominalFaceDef><NominalFaceDef Id="43:88"><updateState>43:88</updateState></NominalFaceDef><NominalFaceDef Id="43:91"><updateState>43:91</updateState></NominalFaceDef><NominalFaceDef Id="43:94"><updateState>43:94</updateState></NominalFaceDef><NominalFaceDef Id="43:97"><updateState>43:97</updateState></NominalFaceDef><NominalFaceDef Id="43:100"><updateState>43:100</updateState></NominalFaceDef><NominalFaceDef Id="43:103"><updateState>43:103</updateState></NominalFaceDef><NominalFaceDef Id="43:106"><updateState>43:106</updateState></NominalFaceDef><NominalFaceDef Id="43:109"><updateState>43:109</updateState></NominalFaceDef><NominalFaceDef Id="43:112"><updateState>43:112</updateState></NominalFaceDef><NominalFaceDef Id="43:115"><updateState>43:115</updateState></NominalFaceDef><NominalFaceDef Id="43:118"><updateState>43:118</updateState></NominalFaceDef><NominalFaceDef Id="43:121"><updateState>43:121</updateState></NominalFaceDef><NominalEdgeDef Id="43:124"><updateState>43:124</updateState><isReversed>False</isReversed></NominalEdgeDef><NominalEdgeDef Id="43:127"><updateState>43:127</updateState><isReversed>False</isReversed></NominalEdgeDef><NominalEdgeDef Id="43:130"><updateState>43:130</updateState><isReversed>False</isReversed></NominalEdgeDef><NominalEdgeDef Id="43:133"><updateState>43:133</updateState><isReversed>False</isReversed></NominalEdgeDef><NominalEdgeDef Id="43:136"><updateState>43:136</updateState><isReversed>False</isReversed></NominalEdgeDef><NominalEdgeDef Id="43:139"><updateState>43:139</updateState><isReversed>False</isReversed></NominalEdgeDef><NominalEdgeDef Id="43:142"><updateState>43:142</updateState><isReversed>False</isReversed></NominalEdgeDef><NominalEdgeDef Id="43:145"><updateState>43:145</updateState><isReversed>False</isReversed></NominalEdgeDef><NominalEdgeDef Id="43:148"><updateState>43:148</updateState><isReversed>False</isReversed></NominalEdgeDef><NominalEdgeDef Id="43:151"><updateState>43:151</updateState><isReversed>False</isReversed></NominalEdgeDef><NominalEdgeDef Id="43:154"><updateState>43:154</updateState><isReversed>False</isReversed></NominalEdgeDef><NominalEdgeDef Id="43:157"><updateState>43:157</updateState><isReversed>False</isReversed></NominalEdgeDef><NominalEdgeDef Id="43:160"><updateState>43:160</updateState><isReversed>False</isReversed></NominalEdgeDef><NominalEdgeDef Id="43:163"><updateState>43:163</updateState><isReversed>False</isReversed></NominalEdgeDef><NominalEdgeDef Id="43:166"><updateState>43:166</updateState><isReversed>False</isReversed></NominalEdgeDef><NominalEdgeDef Id="43:169"><updateState>43:169</updateState><isReversed>False</isReversed></NominalEdgeDef><NominalEdgeDef Id="43:172"><updateState>43:172</updateState><isReversed>False</isReversed></NominalEdgeDef><NominalEdgeDef Id="43:175"><updateState>43:175</updateState><isReversed>False</isReversed></NominalEdgeDef><NominalEdgeDef Id="43:178"><updateState>43:178</updateState><isReversed>False</isReversed></NominalEdgeDef><NominalEdgeDef Id="43:181"><updateState>43:181</updateState><isReversed>False</isReversed></NominalEdgeDef><NominalEdgeDef Id="43:184"><updateState>43:184</updateState><isReversed>False</isReversed></NominalEdgeDef><NominalEdgeDef Id="43:187"><updateState>43:187</updateState><isReversed>False</isReversed></NominalEdgeDef><NominalEdgeDef Id="43:190"><updateState>43:190</updateState><isReversed>False</isReversed></NominalEdgeDef><NominalEdgeDef Id="43:193"><updateState>43:193</updateState><isReversed>False</isReversed></NominalEdgeDef><NominalEdgeDef Id="43:196"><updateState>43:196</updateState><isReversed>False</isReversed></NominalEdgeDef><NominalEdgeDef Id="43:199"><updateState>43:199</updateState><isReversed>False</isReversed></NominalEdgeDef><NominalEdgeDef Id="43:202"><updateState>43:202</updateState><isReversed>False</isReversed></NominalEdgeDef><NominalEdgeDef Id="43:205"><updateState>43:205</updateState><isReversed>False</isReversed></NominalEdgeDef><NominalEdgeDef Id="43:208"><updateState>43:208</updateState><isReversed>False</isReversed></NominalEdgeDef><NominalEdgeDef Id="43:211"><updateState>43:211</updateState><isReversed>False</isReversed></NominalEdgeDef><NominalEdgeDef Id="43:214"><updateState>43:214</updateState><isReversed>False</isReversed></NominalEdgeDef><NominalEdgeDef Id="43:217"><updateState>43:217</updateState><isReversed>False</isReversed></NominalEdgeDef><NominalEdgeDef Id="43:220"><updateState>43:220</updateState><isReversed>False</isReversed></NominalEdgeDef><NominalEdgeDef Id="43:223"><updateState>43:223</updateState><isReversed>False</isReversed></NominalEdgeDef><NominalEdgeDef Id="43:226"><updateState>43:226</updateState><isReversed>False</isReversed></NominalEdgeDef><NominalEdgeDef Id="43:229"><updateState>43:229</updateState><isReversed>False</isReversed></NominalEdgeDef><NominalEdgeDef Id="43:232"><updateState>43:232</updateState><isReversed>False</isReversed></NominalEdgeDef><NominalEdgeDef Id="43:235"><updateState>43:235</updateState><isReversed>False</isReversed></NominalEdgeDef><NominalEdgeDef Id="43:238"><updateState>43:238</updateState><isReversed>False</isReversed></NominalEdgeDef><NominalEdgeDef Id="43:241"><updateState>43:241</updateState><isReversed>False</isReversed></NominalEdgeDef><NominalEdgeDef Id="43:244"><updateState>43:244</updateState><isReversed>False</isReversed></NominalEdgeDef><NominalEdgeDef Id="43:247"><updateState>43:247</updateState><isReversed>False</isReversed></NominalEdgeDef><NominalEdgeDef Id="43:250"><updateState>43:250</updateState><isReversed>False</isReversed></NominalEdgeDef><NominalEdgeDef Id="43:253"><updateState>43:253</updateState><isReversed>False</isReversed></NominalEdgeDef><NominalEdgeDef Id="43:256"><updateState>43:256</updateState><isReversed>False</isReversed></NominalEdgeDef><NominalEdgeDef Id="43:259"><updateState>43:259</updateState><isReversed>False</isReversed></NominalEdgeDef><NominalEdgeDef Id="43:262"><updateState>43:262</updateState><isReversed>False</isReversed></NominalEdgeDef><NominalEdgeDef Id="43:265"><updateState>43:265</updateState><isReversed>False</isReversed></NominalEdgeDef><NominalEdgeDef Id="43:268"><updateState>43:268</updateState><isReversed>False</isReversed></NominalEdgeDef><NominalEdgeDef Id="43:271"><updateState>43:271</updateState><isReversed>False</isReversed></NominalEdgeDef><NominalEdgeDef Id="43:274"><updateState>43:274</updateState><isReversed>False</isReversed></NominalEdgeDef><NominalEdgeDef Id="43:277"><updateState>43:277</updateState><isReversed>False</isReversed></NominalEdgeDef><NominalEdgeDef Id="43:280"><updateState>43:280</updateState><isReversed>False</isReversed></NominalEdgeDef><NominalEdgeDef Id="43:283"><updateState>43:283</updateState><isReversed>False</isReversed></NominalEdgeDef><NominalEdgeDef Id="43:286"><updateState>43:286</updateState><isReversed>False</isReversed></NominalEdgeDef><NominalEdgeDef Id="43:289"><updateState>43:289</updateState><isReversed>False</isReversed></NominalEdgeDef><NominalEdgeDef Id="43:292"><updateState>43:292</updateState><isReversed>False</isReversed></NominalEdgeDef><NominalEdgeDef Id="43:295"><updateState>43:295</updateState><isReversed>False</isReversed></NominalEdgeDef></NominalBodyDef></PartDef></Design><PresentationDef sectionId="595f79a0-e194-4d77-946d-55f551b8663a" Id="0:5" xmlns="urn:presentation"><updateState>43:428</updateState><nextLayerHue>270</nextLayerHue><decorationTableKeys /><decorationTableValues /><AttributeTableDef Id="0:6"><updateState>43:426</updateState><paths><item><item sctype="SpaceClaim.BasicMoniker`1[[SpaceClaim.IInstance, Core]], Core" refId="762bbe79-eb83-4e2f-94a4-28f56d83e2c8:9" /></item></paths><versionNumbers>43</versionNumbers><idRanges><item>0 53</item></idRanges><attributeIndex><item sctype="SpaceClaim.VisibilityAttribute, Presentation" /><item sctype="SpaceClaim.SuppressedAttribute, Presentation"><suppressed>False</suppressed></item></attributeIndex><keys><item>-1 0 0</item><item>0 0 0</item><item>0 1 0</item></keys><layerNames /><layerAttributes /><createdInVersion>530</createdInVersion></AttributeTableDef><LayerDef Id="0:9"><updateState>0:9</updateState><name>Layer0</name><visible>True</visible><locked>False</locked><color>143, 175, 143</color><fillStyle>Opaque</fillStyle><lineWeight /><invariantName></invariantName></LayerDef><RootCaptionDef Id="0:11" xmlns="urn:nom"><updateState>43:430</updateState><subjectId>0:2</subjectId><name>Electrochemical Cell Top</name><description></description><type version="82">Normal</type><isNameLocked>False</isNameLocked></RootCaptionDef><CaptionDef Id="15:7"><updateState>42:1</updateState><subjectId>15:5</subjectId><name>Top V3 1</name><description></description><type version="82">Normal</type></CaptionDef><CaptionDef Id="43:303"><updateState>43:303</updateState><subjectId>43:53</subjectId><name>Solid</name><description></description><type version="82">Normal</type></CaptionDef></PresentationDef><DocumentSettingsDef sectionId="0ac8f8e0-608c-4b1e-a830-61e2a4bad599" Id="0:16" xmlns="urn:presentation"><updateState>0:20</updateState><topViewDirection>Z</topViewDirection><DocumentUnitsDef Id="0:17"><updateState>0:17</updateState><units><massFactor>1</massFactor><derivedDensity>True</derivedDensity><timeFactor>1</timeFactor><lengthProperties><scale>Normal</scale><type>MM</type><factor>1000</factor><symbolDisplay>True</symbolDisplay><annotationSymbolDisplay>True</annotationSymbolDisplay><trailingZeros>False</trailingZeros><symbol>mm</symbol><secondSymbol>""</secondSymbol><fractionSeparator> </fractionSeparator><decimalPlaces>2</decimalPlaces><largestDenominator>0</largestDenominator><minorsInMajor>10</minorsInMajor><minorTickInterval>0.001</minorTickInterval><angularPrecision>1</angularPrecision><angularTrailingZeros>False</angularTrailingZeros></lengthProperties><angleFactor>57.295779513082323</angleFactor><textHeightUnits>MM</textHeightUnits><newMassSymbol>g</newMassSymbol><newMassType>GRAMS</newMassType><newMassFactor>1000</newMassFactor><dualDimensionDisplay>False</dualDimensionDisplay><extendedInformationDisplay>None</extendedInformationDisplay><nearestFractionLargestDenominator>16</nearestFractionLargestDenominator><showNearestFromBothSides>False</showNearestFromBothSides><useTightTolerance>False</useTightTolerance><useWorkbenchProjectUnit>False</useWorkbenchProjectUnit><densityProperties><massType>GRAMS</massType><lengthType>MM</lengthType><massSymbol>g</massSymbol><lengthSymbol>mm</lengthSymbol><massFactor>1000</massFactor><lengthFactor>1000</lengthFactor></densityProperties><angularUnits>Degrees</angularUnits></units><alternateUnits><massFactor>1</massFactor><derivedDensity>True</derivedDensity><timeFactor>1</timeFactor><lengthProperties><scale>Normal</scale><type>INCHES</type><factor>39.370078740157481</factor><symbolDisplay>True</symbolDisplay><annotationSymbolDisplay>True</annotationSymbolDisplay><trailingZeros>True</trailingZeros><symbol>in</symbol><secondSymbol>in</secondSymbol><fractionSeparator>-</fractionSeparator><decimalPlaces>3</decimalPlaces><largestDenominator>0</largestDenominator><minorsInMajor>8</minorsInMajor><minorTickInterval>0.003175</minorTickInterval><angularPrecision>1</angularPrecision><angularTrailingZeros>False</angularTrailingZeros></lengthProperties><angleFactor>57.295779513082323</angleFactor><textHeightUnits>INCHES</textHeightUnits><newMassSymbol>lb</newMassSymbol><newMassType>POUNDS</newMassType><newMassFactor>2.20462</newMassFactor><dualDimensionDisplay>False</dualDimensionDisplay><extendedInformationDisplay>None</extendedInformationDisplay><nearestFractionLargestDenominator>16</nearestFractionLargestDenominator><showNearestFromBothSides>False</showNearestFromBothSides><useTightTolerance>False</useTightTolerance><useWorkbenchProjectUnit>False</useWorkbenchProjectUnit><densityProperties><massType>POUNDS</massType><lengthType>INCHES</lengthType><massSymbol>lb</massSymbol><lengthSymbol>in</lengthSymbol><massFactor>2.20462</massFactor><lengthFactor>39.370078740157481</lengthFactor></densityProperties><angularUnits>Degrees</angularUnits></alternateUnits><unitsSecondary><massFactor>1</massFactor><derivedDensity>True</derivedDensity><timeFactor>1</timeFactor><lengthProperties><scale>Normal</scale><type>INCHES</type><factor>39.370078740157481</factor><symbolDisplay>True</symbolDisplay><annotationSymbolDisplay>False</annotationSymbolDisplay><trailingZeros>True</trailingZeros><symbol>in</symbol><secondSymbol></secondSymbol><fractionSeparator></fractionSeparator><decimalPlaces>3</decimalPlaces><largestDenominator>0</largestDenominator><minorsInMajor>10</minorsInMajor><minorTickInterval>0.0025399999999999997</minorTickInterval><angularPrecision>1</angularPrecision><angularTrailingZeros>False</angularTrailingZeros></lengthProperties><angleFactor>57.295779513082323</angleFactor><textHeightUnits>INCHES</textHeightUnits><newMassSymbol>lb</newMassSymbol><newMassType>POUNDS</newMassType><newMassFactor>2.20462</newMassFactor><dualDimensionDisplay>False</dualDimensionDisplay><extendedInformationDisplay>None</extendedInformationDisplay><nearestFractionLargestDenominator>16</nearestFractionLargestDenominator><showNearestFromBothSides>False</showNearestFromBothSides><useTightTolerance>False</useTightTolerance><useWorkbenchProjectUnit>False</useWorkbenchProjectUnit><densityProperties><massType>OUNCES</massType><lengthType>INCHES</lengthType><massSymbol>oz</massSymbol><lengthSymbol>in</lengthSymbol><massFactor>35.27392</massFactor><lengthFactor>39.370078740157481</lengthFactor></densityProperties><angularUnits>Degrees</angularUnits></unitsSecondary><alternateUnitsSecondary><massFactor>1</massFactor><derivedDensity>True</derivedDensity><timeFactor>1</timeFactor><lengthProperties><scale>Normal</scale><type>MM</type><factor>1000</factor><symbolDisplay>True</symbolDisplay><annotationSymbolDisplay>False</annotationSymbolDisplay><trailingZeros>False</trailingZeros><symbol>mm</symbol><secondSymbol></secondSymbol><fractionSeparator></fractionSeparator><decimalPlaces>2</decimalPlaces><largestDenominator>0</largestDenominator><minorsInMajor>10</minorsInMajor><minorTickInterval>0.0001</minorTickInterval><angularPrecision>1</angularPrecision><angularTrailingZeros>False</angularTrailingZeros></lengthProperties><angleFactor>57.295779513082323</angleFactor><textHeightUnits>MM</textHeightUnits><newMassSymbol>kg</newMassSymbol><newMassType>KILOGRAMS</newMassType><newMassFactor>1</newMassFactor><dualDimensionDisplay>False</dualDimensionDisplay><extendedInformationDisplay>None</extendedInformationDisplay><nearestFractionLargestDenominator>16</nearestFractionLargestDenominator><showNearestFromBothSides>False</showNearestFromBothSides><useTightTolerance>False</useTightTolerance><useWorkbenchProjectUnit>False</useWorkbenchProjectUnit><densityProperties><massType>GRAMS</massType><lengthType>CM</lengthType><massSymbol>g</massSymbol><lengthSymbol>cm</lengthSymbol><massFactor>1000</massFactor><lengthFactor>100</lengthFactor></densityProperties><angularUnits>Degrees</angularUnits></alternateUnitsSecondary></DocumentUnitsDef><DocumentDetailSettingsDef Id="0:19"><updateState>0:19</updateState><settings><defaultViewProjection>ThirdAngle</defaultViewProjection><defaultViewLayout>BottomLeft</defaultViewLayout><sectionLineArrowSize>0.0028</sectionLineArrowSize><sectionLineLength>0.014</sectionLineLength><leaderCircleSize>0.0009</leaderCircleSize><leaderArrowLength>0.0025</leaderArrowLength><leaderArrowWidth>0.0006</leaderArrowWidth><defaultLeaderShoulderLength>0.00564444444</defaultLeaderShoulderLength><leaderTextBoxGap>0.00141111111</leaderTextBoxGap><defaultFillStyle>Filled</defaultFillStyle><enforceDimensionLine>False</enforceDimensionLine><dimensionTextIsHorizontal>True</dimensionTextIsHorizontal><defaultDimensionTextLocation>MiddleOfTopLine</defaultDimensionTextLocation><tightDimensionTextDistance>False</tightDimensionTextDistance><dimensionTextOffset>0</dimensionTextOffset><defaultGtolFontName>SpaceClaim ASME CB</defaultGtolFontName><extensionLineGap>0.001</extensionLineGap><extensionLineExtend>0.002</extensionLineExtend><dimensionLineExtend>0.006</dimensionLineExtend><annotationCreationColor>Black</annotationCreationColor><detailViewClippedEdgesColor>Black</detailViewClippedEdgesColor><brokenViewClippedEdgesColor>Black</brokenViewClippedEdgesColor><defaultToleranceVerticalPosition>Middle</defaultToleranceVerticalPosition><fractionalScaleDivider>:</fractionalScaleDivider><minimumDefaultHatchSpacing>0.0007</minimumDefaultHatchSpacing><maximumDefaultHatchSpacing>0.02</maximumDefaultHatchSpacing><detailViewBoundaryRendering>PhantomThin</detailViewBoundaryRendering><detailViewNoteLayout>TwoLines</detailViewNoteLayout><crossSectionArrowsRendering>PhantomThick</crossSectionArrowsRendering><detailViewNoteScaleText>SCALE</detailViewNoteScaleText><detailViewNoteDetailText>DETAIL</detailViewNoteDetailText><defaultTextHeight>0.0035</defaultTextHeight><detailViewNameTextHeightRatio>1.4</detailViewNameTextHeightRatio><detailViewNotePlacement>Centered</detailViewNotePlacement><crossSectionArrowOutwardDistance>0</crossSectionArrowOutwardDistance><crossSectionArrowPenetrationDistance>0.0075</crossSectionArrowPenetrationDistance><crossSectionArrowDirectionDisplayStyle>From</crossSectionArrowDirectionDisplayStyle><defaultSectionNameNotePrefix>SECTION</defaultSectionNameNotePrefix><defaultThickLineWeight>0.0007</defaultThickLineWeight><defaultThinLineWeight>0.00035</defaultThinLineWeight><defaultMediumLineWeight>0.000525</defaultMediumLineWeight><defaultDetailViewClippedEdgeExtent>0</defaultDetailViewClippedEdgeExtent><defaultBrokenViewClippedEdgeExtent>0</defaultBrokenViewClippedEdgeExtent><defaultForeshortenedCenterSize>0.004</defaultForeshortenedCenterSize><useThickLineWeightForAreaCrossSectionBorderLines>True</useThickLineWeightForAreaCrossSectionBorderLines><threadDisplayStandard>AsmeSimplified</threadDisplayStandard><centerLinesExtend>0.003</centerLinesExtend><crossSectionArrowLineWeight>THICK</crossSectionArrowLineWeight><detailViewBoundaryLineWeight>THIN</detailViewBoundaryLineWeight><virtualSharpRendering>None</virtualSharpRendering><centermarkCrossRadius>0</centermarkCrossRadius><defaultDimensionArrowShape>Arrow</defaultDimensionArrowShape><ordinateDimsShowZeroBaseline>True</ordinateDimsShowZeroBaseline><ordinateDimsDimensionLineAndTextOrientation>HideCommonDimensionLineTextVertical</ordinateDimsDimensionLineAndTextOrientation><datumSymbolAttachment>Triangle</datumSymbolAttachment><datumSymbolFrame>Rectangular</datumSymbolFrame><isTrimBackProportional>False</isTrimBackProportional><showConstructionCurvesOffPlane>True</showConstructionCurvesOffPlane><threadDiameterDimensionDesignationTextOption>Never</threadDiameterDimensionDesignationTextOption><datumCalloutTextHeightRatio>3.5</datumCalloutTextHeightRatio><datumTargetPointSize>0.00494975</datumTargetPointSize><datumTargetHatchSpacing>0.001</datumTargetHatchSpacing><datumTargetHatchAngle>0.78539816339744828</datumTargetHatchAngle><datumCalloutLeaderShape>None</datumCalloutLeaderShape><datumTargetLineShowEndPoints>True</datumTargetLineShowEndPoints><weldingSymbolStandard>AWS</weldingSymbolStandard><gdtStandard>ASME</gdtStandard><hideAnnotationsBehindModel>False</hideAnnotationsBehindModel><projectionArrowsStyle>Double</projectionArrowsStyle><chamferDimensionStyle>Linear</chamferDimensionStyle><chamferDimensionTextStyle>X45</chamferDimensionTextStyle><showNotesForProjectedViews>False</showNotesForProjectedViews><showNotesForAuxiliaryViews>False</showNotesForAuxiliaryViews><projectedViewLabelPrefix>VIEW</projectedViewLabelPrefix><auxiliaryViewLabelPrefix>VIEW</auxiliaryViewLabelPrefix><showProjectedViewArrows>False</showProjectedViewArrows><showAuxiliaryViewArrows>False</showAuxiliaryViewArrows><projectionArrowLength>0.014</projectionArrowLength><systemOfFits>HoleBasis</systemOfFits><holeFundamentalDeviation>H_H</holeFundamentalDeviation><shaftFundamentalDeviation>S_h</shaftFundamentalDeviation><holeInternationalToleranceGrade>IT7</holeInternationalToleranceGrade><shaftInternationalToleranceGrade>IT6</shaftInternationalToleranceGrade><methodOfDesignatingTolerances>ToleranceClass</methodOfDesignatingTolerances><defaultNoteSpace>ViewSpace</defaultNoteSpace><assignmentArray><item><key>Annotation</key><value><linestyleId>Solid</linestyleId><lineWeight>THIN</lineWeight></value></item><item><key>AreaCrossHatchingBorderLines</key><value><linestyleId>Solid</linestyleId><lineWeight>THICK</lineWeight></value></item><item><key>BrokenOutSectionClippingEdges</key><value><linestyleId>Solid</linestyleId><lineWeight>THIN</lineWeight></value></item><item><key>BrokenViewClippingEdges</key><value><linestyleId>Solid</linestyleId><lineWeight>THIN</lineWeight></value></item><item><key>CenterLines</key><value><linestyleId>LongDashDash</linestyleId><lineWeight>THIN</lineWeight></value></item><item><key>CrossHatching</key><value><linestyleId>Solid</linestyleId><lineWeight>THIN</lineWeight></value></item><item><key>CrossHatchingBorderLines</key><value><linestyleId>Solid</linestyleId><lineWeight>THICK</lineWeight></value></item><item><key>CrossSectionCutLineTips</key><value><linestyleId>Solid</linestyleId><lineWeight>THICK</lineWeight></value></item><item><key>DatumTargetAreaBorder</key><value><linestyleId>LongDashDoubleDotted</linestyleId><lineWeight>THIN</lineWeight></value></item><item><key>DatumTargetLine</key><value><linestyleId>LongDashDoubleDotted</linestyleId><lineWeight>THIN</lineWeight></value></item><item><key>DetailViewClippingEdges</key><value><linestyleId>Solid</linestyleId><lineWeight>THICK</lineWeight></value></item><item><key>DrawingHiddenEdges</key><value><linestyleId>Dash</linestyleId><lineWeight>THIN</lineWeight></value></item><item><key>DrawingVisibleEdges</key><value><linestyleId>Solid</linestyleId><lineWeight>THICK</lineWeight></value></item><item><key>ProjectionArrowTipsType</key><value><linestyleId>Solid</linestyleId><lineWeight>THICK</lineWeight></value></item><item><key>ProjectionArrowType</key><value><linestyleId>LongDashDotted</linestyleId><lineWeight>THICK</lineWeight></value></item></assignmentArray></settings></DocumentDetailSettingsDef></DocumentSettingsDef></Document>
