# Supplementary material for: Open-source electrochemical cell for in situ X-ray absorption spectroscopy in transmission and fluorescence modes
Source: J Synchrotron Radiat. 2024 Feb 2;31(Pt 2):322–7. doi: 10.1107/S1600577524000122 (PMC10914171; doi:10.1107/S1600577524000122)
Supplement: Supplementary file 4 [file s-31-00322-sup4.zip › SpaceClaim/_rels/document.xml.rels]

<?xml version="1.0" encoding="utf-8"?><Relationships xmlns="http://schemas.openxmlformats.org/package/2006/relationships"><Relationship Type="http://www.spaceclaim.com/relationships/internal/versionHistory" Target="/SpaceClaim/versions.xml" Id="R6d13498e9a0e491e" /><Relationship Type="http://www.spaceclaim.com/relationships/external/importSource" Target="C:\Users\lisan\Downloads\Top_abrunias_cell v2.stl#00000000-0000-0000-0000-000000000000,00000000-0000-0000-0000-000000000000,0,4" TargetMode="External" Id="Rb0e8ea75a71040e7" /><Relationship Type="http://www.spaceclaim.com/relationships/internal/partBodyGeometry#762bbe79-eb83-4e2f-94a4-28f56d83e2c8:5" Target="/SpaceClaim/Geometry/part1bodies.x_b" Id="R5821f0dfd27b4968" /><Relationship Type="http://www.spaceclaim.com/relationships/internal/bodyFacets" Target="/SpaceClaim/Graphics/facets.bin" Id="R20e72548affa4789" /><Relationship Type="http://www.spaceclaim.com/relationships/internal/renderlists" Target="/SpaceClaim/Graphics/renderlist.xml" Id="R41c14860669f4878" /><Relationship Type="http://www.spaceclaim.com/relationships/internal/windows" Target="/SpaceClaim/UI/windows.xml" Id="R247dd0af7df444d0" /></Relationships>
