# Supplementary material for: Open-source electrochemical cell for in situ X-ray absorption spectroscopy in transmission and fluorescence modes
Source: J Synchrotron Radiat. 2024 Feb 2;31(Pt 2):322–7. doi: 10.1107/S1600577524000122 (PMC10914171; doi:10.1107/S1600577524000122)
Supplement: Supplementary file 4 [file s-31-00322-sup4.zip › SpaceClaim/Graphics/renderlist.xml]

<?xml version="1.0" encoding="utf-8"?><RenderList Version="0.5" Views="2"><View Id="9a0cafb4-534f-43d1-b552-e13720753d0d:0" Items="2" Box="-0.04235999658703804,0.021940000355243683,-0.0030600002501159906,0.041660003364086151,0.028289999812841415,0.014960000291466713"><Item Id="15:5" Dimmed="0" Transform="1,0,0,0,0,1,0,0,0,0,1,0,0,0,0,1" Bodies="1" Components="0" Path="15:9"><Body Id="43:53" Visible="1" Color="-7360625" FillStyle="1" BodyType="0" RenderingStyle="1" FinishStyle="3" /></Item><Item Id="0:2" Dimmed="0" Transform="1,0,0,0,0,1,0,0,0,0,1,0,0,0,0,1" Bodies="0" Components="0" Path="" /></View><View Id="00000000-0000-0000-0000-000000000000:0" Items="2" Box="-0.04235999658703804,0.021940000355243683,-0.0030600002501159906,0.041660003364086151,0.028289999812841415,0.014960000291466713"><Item Id="15:5" Dimmed="0" Transform="1,0,0,0,0,1,0,0,0,0,1,0,0,0,0,1" Bodies="1" Components="0" Path="15:9"><Body Id="43:53" Visible="1" Color="-7360625" FillStyle="1" BodyType="0" RenderingStyle="1" FinishStyle="3" /></Item><Item Id="0:2" Dimmed="0" Transform="1,0,0,0,0,1,0,0,0,0,1,0,0,0,0,1" Bodies="0" Components="0" Path="" /></View></RenderList>
