# Supplementary material for: Open-source electrochemical cell for in situ X-ray absorption spectroscopy in transmission and fluorescence modes
Source: J Synchrotron Radiat. 2024 Feb 2;31(Pt 2):322–7. doi: 10.1107/S1600577524000122 (PMC10914171; doi:10.1107/S1600577524000122)
Supplement: Supplementary file 4 [file s-31-00322-sup4.zip › SpaceClaim/_rels/checksums.bin.rels]

<?xml version="1.0" encoding="utf-8"?><Relationships xmlns="http://schemas.openxmlformats.org/package/2006/relationships"><Relationship Type="http://www.spaceclaim.com/relationships/internal/checksum" Target="/SpaceClaim/versions.xml" Id="C54eea07df24f0b50554808feb8dc07de56f9cd06" /><Relationship Type="http://www.spaceclaim.com/relationships/internal/checksum" Target="/SpaceClaim/document.xml" Id="Cc1c2e66113c25aec01fc1da21626106f0c8e9d1c" /><Relationship Type="http://www.spaceclaim.com/relationships/internal/checksum" Target="/SpaceClaim/Graphics/facets.bin" Id="C40e55c3efacdc06d65cc1f29db8ec877ca8241df" /><Relationship Type="http://www.spaceclaim.com/relationships/internal/checksum" Target="/SpaceClaim/Graphics/renderlist.xml" Id="C87d52441897a615184dd0b350a430273988e2b72" /><Relationship Type="http://www.spaceclaim.com/relationships/internal/checksum" Target="/SpaceClaim/UI/windows.xml" Id="C02723ccb92a81e47e96526bee95e275183a5e700" /></Relationships>
