# Supplementary material for: Open-source electrochemical cell for in situ X-ray absorption spectroscopy in transmission and fluorescence modes
Source: J Synchrotron Radiat. 2024 Feb 2;31(Pt 2):322–7. doi: 10.1107/S1600577524000122 (PMC10914171; doi:10.1107/S1600577524000122)
Supplement: Supplementary file 5 [file s-31-00322-sup5.zip › SpaceClaim/document.xml]

<?xml version="1.0" encoding="utf-8"?><Document version="1.600" xmlns:xsi="http://www.w3.org/2001/XMLSchema-instance" xmlns="urn:core"><nextId>2</nextId><isNotCompletable>False</isNotCompletable><importSource>Rd6927468fa4d4b7b</importSource><importPath>C:\Users\lisan\Downloads\Part1_abrunias_cell v3.stl</importPath><importComponentName></importComponentName><importTimestamp>06/04/2022 02:42:05</importTimestamp><loadTime>0</loadTime><originalToReplacements_Keys><item>32:22326</item><item>96:35681</item><item>96:35684</item><item>96:44777</item><item>96:35660</item><item>53:44</item><item>65:4251</item><item>78:44</item><item>80:4251</item><item>53:389</item><item>53:392</item><item>97:35</item><item>97:38</item><item>97:41</item><item>97:44</item><item>97:47</item><item>97:50</item><item>97:53</item><item>97:56</item><item>97:59</item><item>97:62</item><item>97:65</item><item>97:68</item><item>97:71</item><item>97:74</item><item>97:77</item><item>97:80</item><item>97:83</item><item>97:86</item><item>97:89</item><item>97:92</item><item>97:95</item><item>97:98</item><item>96:35654</item><item>96:44765</item><item>96:35675</item><item>96:35678</item><item>96:35657</item><item>101:54543</item><item>101:54650</item><item>102:11468</item><item>102:11539</item><item>102:11526</item><item>96:35651</item><item>101:54660</item><item>101:54533</item></originalToReplacements_Keys><originalToReplacements_Values><item><item>35:41046</item><item>35:41049</item></item><item><item>101:54650</item></item><item><item>101:54660</item></item><item><item>101:54637</item></item><item><item>101:54608</item></item><item><item>65:4257</item></item><item><item>65:4266</item></item><item><item>80:4257</item></item><item><item>80:4266</item></item><item><item>96:9956</item></item><item><item>96:9941</item></item><item><item>97:434</item></item><item><item>97:590</item></item><item><item>97:584</item></item><item><item>97:578</item></item><item><item>97:572</item></item><item><item>97:566</item></item><item><item>97:560</item></item><item><item>97:554</item></item><item><item>97:548</item></item><item><item>97:542</item></item><item><item>97:536</item></item><item><item>97:530</item></item><item><item>97:524</item></item><item><item>97:443</item></item><item><item>97:455</item></item><item><item>97:464</item></item><item><item>97:473</item></item><item><item>97:482</item></item><item><item>97:491</item></item><item><item>97:500</item></item><item><item>97:509</item></item><item><item>97:518</item></item><item><item>101:54494</item></item><item><item>101:54523</item></item><item><item>101:54533</item></item><item><item>101:54543</item></item><item><item>102:11468</item></item><item><item>102:11526</item></item><item><item>102:11539</item></item><item><item>102:20401</item></item><item><item>102:20447</item></item><item><item>102:20457</item></item><item><item>102:21011</item></item><item><item>102:21069</item></item><item><item>102:21079</item></item></originalToReplacements_Values><monikerOriginalToReplacements_Keys /><monikerOriginalToReplacements_Values /><locked>False</locked><EncryptedData Type="http://www.w3.org/2001/04/xmlenc#Element" xmlns="http://www.w3.org/2001/04/xmlenc#"><CipherData><CipherValue>sdnMQE1B4kyC0yrDgpA4bH1Wj+Ud1cnPVFVHwAlE4Y0=</CipherValue></CipherData></EncryptedData><Design sectionId="6ab505a9-1afc-4b43-a7db-eb0258edde3e" Id="0:1" xmlns="urn:nom"><updateState>116:489</updateState><nextId>1</nextId><PartDef Id="0:2"><updateState>116:19</updateState><patternBase /><defaultEdgeTreatment sctype="SpaceClaim.BasicMoniker`1[[SpaceClaim.IDefaultEdgeTreatment, Nom]], Core" refId="94f8da79-5fb4-4c1d-bc0b-2edcb1b26aeb:13" /><materialId>0:0</materialId><type>Normal</type><shareTopologyOption>None</shareTopologyOption><DefaultEdgeTreatmentDef Id="0:13"><updateState>0:13</updateState><blendRadius>0</blendRadius></DefaultEdgeTreatmentDef><PartSketchCurveContainerDef Id="2:40" xmlns="urn:sketch"><updateState>116:566</updateState><sketchType>Normal</sketchType></PartSketchCurveContainerDef><StoredSelectionTableDef Id="6:970" xmlns="urn:stored selection"><updateState>116:58</updateState><guid>ff02f6f8-742f-4448-9de9-534a01c610e5</guid></StoredSelectionTableDef><ScaledDetailSettingsDef Id="31:2201" xmlns="urn:presentation"><updateState>31:2203</updateState><scale>1</scale><scaleFormat sctype="SpaceClaim.Annotations.FractionalScaleFormat, Presentation"><denominator>1</denominator></scaleFormat></ScaledDetailSettingsDef><TransformToolOrientationDef Id="51:39886" xmlns="urn:commands"><updateState>51:39893</updateState><useOrientation>Global</useOrientation><objectOrientations /></TransformToolOrientationDef><ComponentDef Id="97:5"><updateState>97:5</updateState><source sctype="SpaceClaim.BasicMoniker`1[[SpaceClaim.IEvaluation, Core]], Core" refId="3e7621c3-aa4f-4f39-b00c-bf8a74698f55:1" /><trans>1 0 0 0 0 1 0 0 0 0 1 0 0 0 0 1</trans><lastAccuracy>0</lastAccuracy><lastEvaluatedTrans>1 0 0 0 0 1 0 0 0 0 1 0 0 0 0 1</lastEvaluatedTrans></ComponentDef><DatumDef Id="111:3435"><updateState>117:1104</updateState><layerId>0:9</layerId><surface sctype="SpaceClaim.Geometry.Plane, Geometry"><origin>-1.6367462940536369E-18 0.079169999846518027 0.0025760000000000019</origin><dirX>1 2.7755575615628907E-17 0</dirX><dirY>-0 0 1</dirY></surface><type>Reference</type><pinReferenceMonikers /><pinned>False</pinned><TwoPickLinearDimensionDef Id="111:6916" xmlns="urn:annotation"><updateState>111:6916</updateState><createdInVersion>530</createdInVersion><tolerance><type>None</type><plus>0</plus><minus>0</minus><specialEnvelopeRequirement>False</specialEnvelopeRequirement><fit><standard>Undefined</standard><systemOfFits>HoleBasis</systemOfFits><hole><fundamentalDeviation>Undefined</fundamentalDeviation><internationalToleranceGrade>Undefined</internationalToleranceGrade></hole><shaft><fundamentalDeviation>Undefined</fundamentalDeviation><internationalToleranceGrade>Undefined</internationalToleranceGrade></shaft><methodOfDesignating>ToleranceClass</methodOfDesignating></fit></tolerance><label></label><expression></expression><itemOne sctype="SpaceClaim.CurveOfSegment, Nom"><createdInVersion>530</createdInVersion><segmentMoniker sctype="SpaceClaim.OccurrenceMoniker`1[[SpaceClaim.ISegment, Nom]], Core"><instanceMoniker sctype="SpaceClaim.BasicMoniker`1[[SpaceClaim.IInstance, Core]], Core" refId="3e7621c3-aa4f-4f39-b00c-bf8a74698f55:5" /><originalMoniker sctype="SpaceClaim.BasicMoniker`1[[SpaceClaim.ISegment, Nom]], Core" refId="3e7621c3-aa4f-4f39-b00c-bf8a74698f55:524" /></segmentMoniker></itemOne><itemTwo sctype="SpaceClaim.CurveOfSegment, Nom"><createdInVersion>530</createdInVersion><segmentMoniker sctype="SpaceClaim.OccurrenceMoniker`1[[SpaceClaim.ISegment, Nom]], Core"><instanceMoniker sctype="SpaceClaim.BasicMoniker`1[[SpaceClaim.IInstance, Core]], Core" refId="3e7621c3-aa4f-4f39-b00c-bf8a74698f55:5" /><originalMoniker sctype="SpaceClaim.BasicMoniker`1[[SpaceClaim.ISegment, Nom]], Core" refId="3e7621c3-aa4f-4f39-b00c-bf8a74698f55:455" /></segmentMoniker></itemTwo><bitOne>False</bitOne><bitTwo>False</bitTwo><alignmentDirection>Aligned</alignmentDirection></TwoPickLinearDimensionDef><DimensionPresentationDef Id="111:6918" xmlns="urn:annotation"><updateState>116:2385</updateState><layerId>0:9</layerId><dimensionMoniker sctype="SpaceClaim.BasicMoniker`1[[SpaceClaim.IDimension, Annotation]], Core" refId="3308b709-1e18-420f-a334-287ef9b3df66:6916" /><positionInstruction sctype="SpaceClaim.ExtensionOffsetPosition, Annotation"><offset><relativeOffset>-0.0092211738542544858</relativeOffset></offset></positionInstruction><leaderTerminatorPosition>Smart</leaderTerminatorPosition><color>Black</color><localDataDictionary /><noteScaleOverride>1</noteScaleOverride><lineWeight /><startExtensionLineJogsList /><endExtensionLineJogsList /><keepDimensionCurveAboveAllReferences>True</keepDimensionCurveAboveAllReferences><followBase>False</followBase><arcLengthDimensionStyle>Automatic</arcLengthDimensionStyle><foreshortened>False</foreshortened><breakLineLocation>0</breakLineLocation><flipChamferDimension>False</flipChamferDimension><NoteDef Id="111:6925"><updateState>116:574</updateState><layerId>0:9</layerId><derivedFrame sctype="SpaceClaim.Annotations.LeaderCurveNoteFrame, Annotation"><createdInVersion>530</createdInVersion><intervalOffset sctype="SpaceClaim.SymmetricIntervalOffset, Annotation"><relativeOffset>0.53659170352991026</relativeOffset></intervalOffset><angle>0</angle><horzShift>0</horzShift><vertShift>-0.0017500000000000003</vertShift></derivedFrame><width>0</width><height>0</height><color>Black</color><cosmeticSpace>ViewSpace</cosmeticSpace><anchorPosition>LeftTop</anchorPosition><text><origin>0 -0.0048405 0</origin><width>0.011200000000000002</width><height>0.0048405</height><textToFit>None</textToFit><paragraph_Values><item sctype="SpaceClaim.Annotations.TextParagraph, Annotation"><origin>0 0 0</origin><width>0.011200000000000002</width><height>0.0048405</height><run_Values><item sctype="SpaceClaim.Annotations.RegularTextRun, Annotation"><origin>0 0.00029049999999999996 0</origin><width>0.011200000000000002</width><height>0.00455</height><ascent>0.0035</ascent><descent>0.00105</descent><lineGap>0.0002905</lineGap><inc_x>0.00315</inc_x><properties><fontName>SpaceClaim ASME CB</fontName><fontSize>0.0035</fontSize><widthFactor>1</widthFactor><bold>False</bold><italic>False</italic><underline>False</underline><strikethrough>False</strikethrough><verticalOffsetUnits>RunSize</verticalOffsetUnits><horizontalOffsetUnits>RunSize</horizontalOffsetUnits><verticalOffset>0</verticalOffset><horizontalOffset>0</horizontalOffset><characterSpace>0</characterSpace></properties><text>85mm</text><verticalOffsetUnits obsolete="10">RunSize</verticalOffsetUnits><horizontalOffsetUnits obsolete="10">RunSize</horizontalOffsetUnits><verticalOffset obsolete="10">0</verticalOffset><horizontalOffset obsolete="10">0</horizontalOffset></item></run_Values><properties><lineSpace>0</lineSpace><spaceBefore>0</spaceBefore><spaceAfter>0</spaceAfter><defaultTabSize>0.008</defaultTabSize><textTabStop_Values /><textProperties><fontName>SpaceClaim ASME CB</fontName><fontSize>0.0035</fontSize><widthFactor>1</widthFactor><bold>False</bold><italic>False</italic><underline>False</underline><strikethrough>False</strikethrough><verticalOffsetUnits>RunSize</verticalOffsetUnits><horizontalOffsetUnits>RunSize</horizontalOffsetUnits><verticalOffset>0</verticalOffset><horizontalOffset>0</horizontalOffset><characterSpace>0</characterSpace></textProperties><leftMargin>0</leftMargin><rightMargin>0</rightMargin><textIndentLevel>0</textIndentLevel><indent>0</indent><textAlign>Left</textAlign><rightToLeft>False</rightToLeft><lineSpacingScaleFactor>1</lineSpacingScaleFactor></properties></item></paragraph_Values><properties><spaceBefore>0</spaceBefore><spaceAfter>0</spaceAfter><leftMargin>0</leftMargin><rightMargin>0</rightMargin></properties></text></NoteDef></DimensionPresentationDef><TwoPickLinearDimensionDef Id="111:12337" xmlns="urn:annotation"><updateState>111:12337</updateState><createdInVersion>530</createdInVersion><tolerance><type>None</type><plus>0</plus><minus>0</minus><specialEnvelopeRequirement>False</specialEnvelopeRequirement><fit><standard>Undefined</standard><systemOfFits>HoleBasis</systemOfFits><hole><fundamentalDeviation>Undefined</fundamentalDeviation><internationalToleranceGrade>Undefined</internationalToleranceGrade></hole><shaft><fundamentalDeviation>Undefined</fundamentalDeviation><internationalToleranceGrade>Undefined</internationalToleranceGrade></shaft><methodOfDesignating>ToleranceClass</methodOfDesignating></fit></tolerance><label></label><expression></expression><itemOne sctype="SpaceClaim.CurveOfSegment, Nom"><createdInVersion>530</createdInVersion><segmentMoniker sctype="SpaceClaim.OccurrenceMoniker`1[[SpaceClaim.ISegment, Nom]], Core"><instanceMoniker sctype="SpaceClaim.BasicMoniker`1[[SpaceClaim.IInstance, Core]], Core" refId="3e7621c3-aa4f-4f39-b00c-bf8a74698f55:5" /><originalMoniker sctype="SpaceClaim.BasicMoniker`1[[SpaceClaim.ISegment, Nom]], Core" refId="3e7621c3-aa4f-4f39-b00c-bf8a74698f55:443" /></segmentMoniker></itemOne><itemTwo sctype="SpaceClaim.CurveOfSegment, Nom"><createdInVersion>530</createdInVersion><segmentMoniker sctype="SpaceClaim.OccurrenceMoniker`1[[SpaceClaim.ISegment, Nom]], Core"><instanceMoniker sctype="SpaceClaim.BasicMoniker`1[[SpaceClaim.IInstance, Core]], Core" refId="3e7621c3-aa4f-4f39-b00c-bf8a74698f55:5" /><originalMoniker sctype="SpaceClaim.BasicMoniker`1[[SpaceClaim.ISegment, Nom]], Core" refId="3e7621c3-aa4f-4f39-b00c-bf8a74698f55:464" /></segmentMoniker></itemTwo><bitOne>False</bitOne><bitTwo>False</bitTwo><alignmentDirection>Aligned</alignmentDirection></TwoPickLinearDimensionDef><DimensionPresentationDef Id="111:12339" xmlns="urn:annotation"><updateState>116:2597</updateState><layerId>0:9</layerId><dimensionMoniker sctype="SpaceClaim.BasicMoniker`1[[SpaceClaim.IDimension, Annotation]], Core" refId="3308b709-1e18-420f-a334-287ef9b3df66:12337" /><positionInstruction sctype="SpaceClaim.ExtensionOffsetPosition, Annotation"><offset><relativeOffset>1.0145528526887391</relativeOffset></offset></positionInstruction><leaderTerminatorPosition>Smart</leaderTerminatorPosition><color>Black</color><localDataDictionary /><noteScaleOverride>1</noteScaleOverride><lineWeight /><startExtensionLineJogsList /><endExtensionLineJogsList /><keepDimensionCurveAboveAllReferences>True</keepDimensionCurveAboveAllReferences><followBase>False</followBase><arcLengthDimensionStyle>Automatic</arcLengthDimensionStyle><foreshortened>False</foreshortened><breakLineLocation>0</breakLineLocation><flipChamferDimension>False</flipChamferDimension><NoteDef Id="111:12346"><updateState>116:2598</updateState><layerId>0:9</layerId><derivedFrame sctype="SpaceClaim.Annotations.LeaderCurveNoteFrame, Annotation"><createdInVersion>600</createdInVersion><intervalOffset sctype="SpaceClaim.SymmetricIntervalOffset, Annotation"><relativeOffset>0.27929317339221377</relativeOffset></intervalOffset><angle>0</angle><horzShift>0</horzShift><vertShift>-0.0017500000000000003</vertShift></derivedFrame><width>0</width><height>0</height><color>Black</color><cosmeticSpace>ViewSpace</cosmeticSpace><anchorPosition>LeftTop</anchorPosition><text><origin>0 -0.0048405 0</origin><width>0.011200000000000002</width><height>0.0048405</height><textToFit>None</textToFit><paragraph_Values><item sctype="SpaceClaim.Annotations.TextParagraph, Annotation"><origin>0 0 0</origin><width>0.011200000000000002</width><height>0.0048405</height><run_Values><item sctype="SpaceClaim.Annotations.RegularTextRun, Annotation"><origin>0 0.00029049999999999996 0</origin><width>0.011200000000000002</width><height>0.00455</height><ascent>0.0035</ascent><descent>0.00105</descent><lineGap>0.0002905</lineGap><inc_x>0.00315</inc_x><properties><fontName>SpaceClaim ASME CB</fontName><fontSize>0.0035</fontSize><widthFactor>1</widthFactor><bold>False</bold><italic>False</italic><underline>False</underline><strikethrough>False</strikethrough><verticalOffsetUnits>RunSize</verticalOffsetUnits><horizontalOffsetUnits>RunSize</horizontalOffsetUnits><verticalOffset>0</verticalOffset><horizontalOffset>0</horizontalOffset><characterSpace>0</characterSpace></properties><text>89mm</text><verticalOffsetUnits obsolete="10">RunSize</verticalOffsetUnits><horizontalOffsetUnits obsolete="10">RunSize</horizontalOffsetUnits><verticalOffset obsolete="10">0</verticalOffset><horizontalOffset obsolete="10">0</horizontalOffset></item></run_Values><properties><lineSpace>0</lineSpace><spaceBefore>0</spaceBefore><spaceAfter>0</spaceAfter><defaultTabSize>0.008</defaultTabSize><textTabStop_Values /><textProperties><fontName>SpaceClaim ASME CB</fontName><fontSize>0.0035</fontSize><widthFactor>1</widthFactor><bold>False</bold><italic>False</italic><underline>False</underline><strikethrough>False</strikethrough><verticalOffsetUnits>RunSize</verticalOffsetUnits><horizontalOffsetUnits>RunSize</horizontalOffsetUnits><verticalOffset>0</verticalOffset><horizontalOffset>0</horizontalOffset><characterSpace>0</characterSpace></textProperties><leftMargin>0</leftMargin><rightMargin>0</rightMargin><textIndentLevel>0</textIndentLevel><indent>0</indent><textAlign>Left</textAlign><rightToLeft>False</rightToLeft><lineSpacingScaleFactor>1</lineSpacingScaleFactor></properties></item></paragraph_Values><properties><spaceBefore>0</spaceBefore><spaceAfter>0</spaceAfter><leftMargin>0</leftMargin><rightMargin>0</rightMargin></properties></text></NoteDef></DimensionPresentationDef><DiameterDimensionDef Id="111:15281" xmlns="urn:annotation"><updateState>111:15281</updateState><createdInVersion>530</createdInVersion><tolerance><type>None</type><plus>0</plus><minus>0</minus><specialEnvelopeRequirement>False</specialEnvelopeRequirement><fit><standard>Undefined</standard><systemOfFits>HoleBasis</systemOfFits><hole><fundamentalDeviation>Undefined</fundamentalDeviation><internationalToleranceGrade>Undefined</internationalToleranceGrade></hole><shaft><fundamentalDeviation>Undefined</fundamentalDeviation><internationalToleranceGrade>Undefined</internationalToleranceGrade></shaft><methodOfDesignating>ToleranceClass</methodOfDesignating></fit></tolerance><label></label><expression></expression><itemA sctype="SpaceClaim.CircleOfCircle, Nom"><createdInVersion>530</createdInVersion><circleMoniker sctype="SpaceClaim.OccurrenceMoniker`1[[SpaceClaim.IGeometric, Nom]], Core"><instanceMoniker sctype="SpaceClaim.BasicMoniker`1[[SpaceClaim.IInstance, Core]], Core" refId="3e7621c3-aa4f-4f39-b00c-bf8a74698f55:5" /><originalMoniker sctype="SpaceClaim.BasicMoniker`1[[SpaceClaim.IGeometric, Nom]], Core" refId="3e7621c3-aa4f-4f39-b00c-bf8a74698f55:584" /></circleMoniker></itemA></DiameterDimensionDef><DimensionPresentationDef Id="111:15283" xmlns="urn:annotation"><updateState>117:306</updateState><layerId>0:9</layerId><dimensionMoniker sctype="SpaceClaim.BasicMoniker`1[[SpaceClaim.IDimension, Annotation]], Core" refId="3308b709-1e18-420f-a334-287ef9b3df66:15281" /><positionInstruction sctype="SpaceClaim.AngleDimensionPosition, Annotation"><angle>0.38149730001626714</angle></positionInstruction><leaderTerminatorPosition>OutsideDimensionLine</leaderTerminatorPosition><enforceDimensionLine>True</enforceDimensionLine><oneLeaderTerminator>False</oneLeaderTerminator><color>Black</color><localDataDictionary /><noteScaleOverride>1</noteScaleOverride><lineWeight /><startExtensionLineJogsList /><endExtensionLineJogsList /><keepDimensionCurveAboveAllReferences>False</keepDimensionCurveAboveAllReferences><followBase>False</followBase><arcLengthDimensionStyle>Automatic</arcLengthDimensionStyle><foreshortened>False</foreshortened><breakLineLocation>0</breakLineLocation><flipChamferDimension>False</flipChamferDimension><NoteDef Id="111:15288"><updateState>117:307</updateState><layerId>0:9</layerId><derivedFrame sctype="SpaceClaim.Annotations.LeaderCurveNoteFrame, Annotation"><createdInVersion>600</createdInVersion><intervalOffset sctype="SpaceClaim.SymmetricIntervalOffset, Annotation"><relativeOffset>1.0068922298431344</relativeOffset></intervalOffset><angle>0</angle><horzShift>0</horzShift><vertShift>-0.0017500000000000003</vertShift></derivedFrame><width>0</width><height>0</height><color>Black</color><cosmeticSpace>ViewSpace</cosmeticSpace><anchorPosition>LeftTop</anchorPosition><text><origin>0 -0.0048405 0</origin><width>0.01295</width><height>0.0048405</height><textToFit>None</textToFit><paragraph_Values><item sctype="SpaceClaim.Annotations.TextParagraph, Annotation"><origin>0 0 0</origin><width>0.01295</width><height>0.0048405</height><run_Values><item sctype="SpaceClaim.Annotations.ReferenceTextRun, Annotation"><origin>0 0.00029049999999999996 0</origin><width>0.01295</width><height>0.00455</height><ascent>0.0035</ascent><descent>0.00105</descent><lineGap>0.0002905</lineGap><inc_x>0.01295</inc_x><properties><fontName>SpaceClaim ASME CB</fontName><fontSize>0.0035</fontSize><widthFactor>1</widthFactor><bold>False</bold><italic>False</italic><underline>False</underline><strikethrough>False</strikethrough><verticalOffsetUnits>RunSize</verticalOffsetUnits><horizontalOffsetUnits>RunSize</horizontalOffsetUnits><verticalOffset>0</verticalOffset><horizontalOffset>0</horizontalOffset><characterSpace>0</characterSpace></properties><text></text><verticalOffsetUnits obsolete="10">RunSize</verticalOffsetUnits><horizontalOffsetUnits obsolete="10">RunSize</horizontalOffsetUnits><verticalOffset obsolete="10">0</verticalOffset><horizontalOffset obsolete="10">0</horizontalOffset><localText><origin>0 0 0</origin><width>0.01295</width><height>0.0048405</height><textToFit>None</textToFit><paragraph_Values><item sctype="SpaceClaim.Annotations.TextParagraph, Annotation"><origin>0 0 0</origin><width>0.01295</width><height>0.0048405</height><run_Values><item sctype="SpaceClaim.Annotations.ReferenceTextRun, Annotation"><origin>0 0.00029049999999999996 0</origin><width>0.01295</width><height>0.00455</height><ascent>0.0035</ascent><descent>0.00105</descent><lineGap>0.0002905</lineGap><inc_x>0.01295</inc_x><properties><fontName>SpaceClaim ASME CB</fontName><fontSize>0.0035</fontSize><widthFactor>1</widthFactor><bold>False</bold><italic>False</italic><underline>False</underline><strikethrough>False</strikethrough><verticalOffsetUnits>RunSize</verticalOffsetUnits><horizontalOffsetUnits>RunSize</horizontalOffsetUnits><verticalOffset>0</verticalOffset><horizontalOffset>0</horizontalOffset><characterSpace>0</characterSpace></properties><text></text><verticalOffsetUnits obsolete="10">RunSize</verticalOffsetUnits><horizontalOffsetUnits obsolete="10">RunSize</horizontalOffsetUnits><verticalOffset obsolete="10">0</verticalOffset><horizontalOffset obsolete="10">0</horizontalOffset><localText><origin>0 0 0</origin><width>0.01295</width><height>0.0048405</height><textToFit>None</textToFit><paragraph_Values><item sctype="SpaceClaim.Annotations.TextParagraph, Annotation"><origin>0 0 0</origin><width>0.01295</width><height>0.0048405</height><run_Values><item sctype="SpaceClaim.Annotations.ReferenceTextRun, Annotation"><origin>0 0.00029049999999999996 0</origin><width>0.0042</width><height>0.00455</height><ascent>0.0035</ascent><descent>0.00105</descent><lineGap>0.0002905</lineGap><inc_x>0.0042</inc_x><properties><fontName>SpaceClaim ASME CB</fontName><fontSize>0.0035</fontSize><widthFactor>1</widthFactor><bold>False</bold><italic>False</italic><underline>False</underline><strikethrough>False</strikethrough><verticalOffsetUnits>RunSize</verticalOffsetUnits><horizontalOffsetUnits>RunSize</horizontalOffsetUnits><verticalOffset>0</verticalOffset><horizontalOffset>0</horizontalOffset><characterSpace>0</characterSpace></properties><text></text><verticalOffsetUnits obsolete="10">RunSize</verticalOffsetUnits><horizontalOffsetUnits obsolete="10">RunSize</horizontalOffsetUnits><verticalOffset obsolete="10">0</verticalOffset><horizontalOffset obsolete="10">0</horizontalOffset><localText><origin>0 0 0</origin><width>0.0042</width><height>0.0048405</height><textToFit>None</textToFit><paragraph_Values><item sctype="SpaceClaim.Annotations.TextParagraph, Annotation"><origin>0 0 0</origin><width>0.0042</width><height>0.0048405</height><run_Values><item sctype="SpaceClaim.Annotations.RegularTextRun, Annotation"><origin>0 0.00029049999999999996 0</origin><width>0.0042</width><height>0.00455</height><ascent>0.0035</ascent><descent>0.00105</descent><lineGap>0.0002905</lineGap><inc_x>0.0042</inc_x><properties><fontName>SpaceClaim ASME CB</fontName><fontSize>0.0035</fontSize><widthFactor>1</widthFactor><bold>False</bold><italic>False</italic><underline>False</underline><strikethrough>False</strikethrough><verticalOffsetUnits>RunSize</verticalOffsetUnits><horizontalOffsetUnits>RunSize</horizontalOffsetUnits><verticalOffset>0</verticalOffset><horizontalOffset>0</horizontalOffset><characterSpace>0</characterSpace></properties><text></text><verticalOffsetUnits obsolete="10">RunSize</verticalOffsetUnits><horizontalOffsetUnits obsolete="10">RunSize</horizontalOffsetUnits><verticalOffset obsolete="10">0</verticalOffset><horizontalOffset obsolete="10">0</horizontalOffset></item></run_Values><properties><lineSpace>0</lineSpace><spaceBefore>0</spaceBefore><spaceAfter>0</spaceAfter><defaultTabSize>0.008</defaultTabSize><textTabStop_Values /><textProperties><fontName>SpaceClaim ASME CB</fontName><fontSize>0.0035</fontSize><widthFactor>1</widthFactor><bold>False</bold><italic>False</italic><underline>False</underline><strikethrough>False</strikethrough><verticalOffsetUnits>RunSize</verticalOffsetUnits><horizontalOffsetUnits>RunSize</horizontalOffsetUnits><verticalOffset>0</verticalOffset><horizontalOffset>0</horizontalOffset><characterSpace>0</characterSpace></textProperties><leftMargin>0</leftMargin><rightMargin>0</rightMargin><textIndentLevel>0</textIndentLevel><indent>0</indent><textAlign>Left</textAlign><rightToLeft>False</rightToLeft><lineSpacingScaleFactor>1</lineSpacingScaleFactor></properties></item></paragraph_Values><properties><spaceBefore>0</spaceBefore><spaceAfter>0</spaceAfter><leftMargin>0</leftMargin><rightMargin>0</rightMargin></properties></localText><textReference sctype="SpaceClaim.Annotations.DimensionPrefixTextReference, Annotation"><moniker sctype="SpaceClaim.BasicMoniker`1[[SpaceClaim.IEvaluation, Core]], Core" refId="3308b709-1e18-420f-a334-287ef9b3df66:15281" /><tag>Prefix</tag><useSecondarySettings>False</useSecondarySettings></textReference></item><item sctype="SpaceClaim.Annotations.ReferenceTextRun, Annotation"><origin>0.0042 0.00029049999999999996 0</origin><width>0.00875</width><height>0.00455</height><ascent>0.0035</ascent><descent>0.00105</descent><lineGap>0.0002905</lineGap><inc_x>0.00875</inc_x><properties><fontName>SpaceClaim ASME CB</fontName><fontSize>0.0035</fontSize><widthFactor>1</widthFactor><bold>False</bold><italic>False</italic><underline>False</underline><strikethrough>False</strikethrough><verticalOffsetUnits>RunSize</verticalOffsetUnits><horizontalOffsetUnits>RunSize</horizontalOffsetUnits><verticalOffset>0</verticalOffset><horizontalOffset>0</horizontalOffset><characterSpace>0</characterSpace></properties><text></text><verticalOffsetUnits obsolete="10">RunSize</verticalOffsetUnits><horizontalOffsetUnits obsolete="10">RunSize</horizontalOffsetUnits><verticalOffset obsolete="10">0</verticalOffset><horizontalOffset obsolete="10">0</horizontalOffset><localText><origin>0 0 0</origin><width>0.00875</width><height>0.0048405</height><textToFit>None</textToFit><paragraph_Values><item sctype="SpaceClaim.Annotations.TextParagraph, Annotation"><origin>0 0 0</origin><width>0.00875</width><height>0.0048405</height><run_Values><item sctype="SpaceClaim.Annotations.RegularTextRun, Annotation"><origin>0 0.00029049999999999996 0</origin><width>0.00875</width><height>0.00455</height><ascent>0.0035</ascent><descent>0.00105</descent><lineGap>0.0002905</lineGap><inc_x>0.00315</inc_x><properties><fontName>SpaceClaim ASME CB</fontName><fontSize>0.0035</fontSize><widthFactor>1</widthFactor><bold>False</bold><italic>False</italic><underline>False</underline><strikethrough>False</strikethrough><verticalOffsetUnits>RunSize</verticalOffsetUnits><horizontalOffsetUnits>RunSize</horizontalOffsetUnits><verticalOffset>0</verticalOffset><horizontalOffset>0</horizontalOffset><characterSpace>0</characterSpace></properties><text>4mm</text><verticalOffsetUnits obsolete="10">RunSize</verticalOffsetUnits><horizontalOffsetUnits obsolete="10">RunSize</horizontalOffsetUnits><verticalOffset obsolete="10">0</verticalOffset><horizontalOffset obsolete="10">0</horizontalOffset></item></run_Values><properties><lineSpace>0</lineSpace><spaceBefore>0</spaceBefore><spaceAfter>0</spaceAfter><defaultTabSize>0.008</defaultTabSize><textTabStop_Values /><textProperties><fontName>SpaceClaim ASME CB</fontName><fontSize>0.0035</fontSize><widthFactor>1</widthFactor><bold>False</bold><italic>False</italic><underline>False</underline><strikethrough>False</strikethrough><verticalOffsetUnits>RunSize</verticalOffsetUnits><horizontalOffsetUnits>RunSize</horizontalOffsetUnits><verticalOffset>0</verticalOffset><horizontalOffset>0</horizontalOffset><characterSpace>0</characterSpace></textProperties><leftMargin>0</leftMargin><rightMargin>0</rightMargin><textIndentLevel>0</textIndentLevel><indent>0</indent><textAlign>Left</textAlign><rightToLeft>False</rightToLeft><lineSpacingScaleFactor>1</lineSpacingScaleFactor></properties></item></paragraph_Values><properties><spaceBefore>0</spaceBefore><spaceAfter>0</spaceAfter><leftMargin>0</leftMargin><rightMargin>0</rightMargin></properties></localText><textReference sctype="SpaceClaim.Annotations.DimensionTextReference, Annotation"><moniker sctype="SpaceClaim.BasicMoniker`1[[SpaceClaim.IEvaluation, Core]], Core" refId="3308b709-1e18-420f-a334-287ef9b3df66:15281" /><tag>Value</tag><useSecondarySettings>False</useSecondarySettings></textReference></item><item sctype="SpaceClaim.Annotations.ReferenceTextRun, Annotation"><origin>0.01295 0.00029049999999999996 0</origin><width>0</width><height>0.00455</height><ascent>0.0035</ascent><descent>0.00105</descent><lineGap>0.0002905</lineGap><inc_x>0</inc_x><properties><fontName>SpaceClaim ASME CB</fontName><fontSize>0.0035</fontSize><widthFactor>1</widthFactor><bold>False</bold><italic>False</italic><underline>False</underline><strikethrough>False</strikethrough><verticalOffsetUnits>RunSize</verticalOffsetUnits><horizontalOffsetUnits>RunSize</horizontalOffsetUnits><verticalOffset>0</verticalOffset><horizontalOffset>0</horizontalOffset><characterSpace>0</characterSpace></properties><text></text><verticalOffsetUnits obsolete="10">RunSize</verticalOffsetUnits><horizontalOffsetUnits obsolete="10">RunSize</horizontalOffsetUnits><verticalOffset obsolete="10">0</verticalOffset><horizontalOffset obsolete="10">0</horizontalOffset><localText><origin>0 0 0</origin><width>0</width><height>0.0048405</height><textToFit>None</textToFit><paragraph_Values><item sctype="SpaceClaim.Annotations.TextParagraph, Annotation"><origin>0 0 0</origin><width>0</width><height>0.0048405</height><run_Values><item sctype="SpaceClaim.Annotations.RegularTextRun, Annotation"><origin>0 0.00029049999999999996 0</origin><width>0</width><height>0.00455</height><ascent>0.0035</ascent><descent>0.00105</descent><lineGap>0.0002905</lineGap><inc_x>0</inc_x><properties><fontName>SpaceClaim ASME CB</fontName><fontSize>0.0035</fontSize><widthFactor>1</widthFactor><bold>False</bold><italic>False</italic><underline>False</underline><strikethrough>False</strikethrough><verticalOffsetUnits>RunSize</verticalOffsetUnits><horizontalOffsetUnits>RunSize</horizontalOffsetUnits><verticalOffset>0</verticalOffset><horizontalOffset>0</horizontalOffset><characterSpace>0</characterSpace></properties><text></text><verticalOffsetUnits obsolete="10">RunSize</verticalOffsetUnits><horizontalOffsetUnits obsolete="10">RunSize</horizontalOffsetUnits><verticalOffset obsolete="10">0</verticalOffset><horizontalOffset obsolete="10">0</horizontalOffset></item></run_Values><properties><lineSpace>0</lineSpace><spaceBefore>0</spaceBefore><spaceAfter>0</spaceAfter><defaultTabSize>0.008</defaultTabSize><textTabStop_Values /><textProperties><fontName>SpaceClaim ASME CB</fontName><fontSize>0.0035</fontSize><widthFactor>1</widthFactor><bold>False</bold><italic>False</italic><underline>False</underline><strikethrough>False</strikethrough><verticalOffsetUnits>RunSize</verticalOffsetUnits><horizontalOffsetUnits>RunSize</horizontalOffsetUnits><verticalOffset>0</verticalOffset><horizontalOffset>0</horizontalOffset><characterSpace>0</characterSpace></textProperties><leftMargin>0</leftMargin><rightMargin>0</rightMargin><textIndentLevel>0</textIndentLevel><indent>0</indent><textAlign>Left</textAlign><rightToLeft>False</rightToLeft><lineSpacingScaleFactor>1</lineSpacingScaleFactor></properties></item></paragraph_Values><properties><spaceBefore>0</spaceBefore><spaceAfter>0</spaceAfter><leftMargin>0</leftMargin><rightMargin>0</rightMargin></properties></localText><textReference sctype="SpaceClaim.Annotations.EmbeddedTextReference, Annotation"><tag>Tolerance</tag></textReference></item><item sctype="SpaceClaim.Annotations.ReferenceTextRun, Annotation"><origin>0.01295 0.00029049999999999996 0</origin><width>0</width><height>0.00455</height><ascent>0.0035</ascent><descent>0.00105</descent><lineGap>0.0002905</lineGap><inc_x>0</inc_x><properties><fontName>SpaceClaim ASME CB</fontName><fontSize>0.0035</fontSize><widthFactor>1</widthFactor><bold>False</bold><italic>False</italic><underline>False</underline><strikethrough>False</strikethrough><verticalOffsetUnits>RunSize</verticalOffsetUnits><horizontalOffsetUnits>RunSize</horizontalOffsetUnits><verticalOffset>0</verticalOffset><horizontalOffset>0</horizontalOffset><characterSpace>0</characterSpace></properties><text></text><verticalOffsetUnits obsolete="10">RunSize</verticalOffsetUnits><horizontalOffsetUnits obsolete="10">RunSize</horizontalOffsetUnits><verticalOffset obsolete="10">0</verticalOffset><horizontalOffset obsolete="10">0</horizontalOffset><localText><origin>0 0 0</origin><width>0</width><height>0.0048405</height><textToFit>None</textToFit><paragraph_Values><item sctype="SpaceClaim.Annotations.TextParagraph, Annotation"><origin>0 0 0</origin><width>0</width><height>0.0048405</height><run_Values><item sctype="SpaceClaim.Annotations.RegularTextRun, Annotation"><origin>0 0.00029049999999999996 0</origin><width>0</width><height>0.00455</height><ascent>0.0035</ascent><descent>0.00105</descent><lineGap>0.0002905</lineGap><inc_x>0</inc_x><properties><fontName>SpaceClaim ASME CB</fontName><fontSize>0.0035</fontSize><widthFactor>1</widthFactor><bold>False</bold><italic>False</italic><underline>False</underline><strikethrough>False</strikethrough><verticalOffsetUnits>RunSize</verticalOffsetUnits><horizontalOffsetUnits>RunSize</horizontalOffsetUnits><verticalOffset>0</verticalOffset><horizontalOffset>0</horizontalOffset><characterSpace>0</characterSpace></properties><text></text><verticalOffsetUnits obsolete="10">RunSize</verticalOffsetUnits><horizontalOffsetUnits obsolete="10">RunSize</horizontalOffsetUnits><verticalOffset obsolete="10">0</verticalOffset><horizontalOffset obsolete="10">0</horizontalOffset></item></run_Values><properties><lineSpace>0</lineSpace><spaceBefore>0</spaceBefore><spaceAfter>0</spaceAfter><defaultTabSize>0.008</defaultTabSize><textTabStop_Values /><textProperties><fontName>SpaceClaim ASME CB</fontName><fontSize>0.0035</fontSize><widthFactor>1</widthFactor><bold>False</bold><italic>False</italic><underline>False</underline><strikethrough>False</strikethrough><verticalOffsetUnits>RunSize</verticalOffsetUnits><horizontalOffsetUnits>RunSize</horizontalOffsetUnits><verticalOffset>0</verticalOffset><horizontalOffset>0</horizontalOffset><characterSpace>0</characterSpace></textProperties><leftMargin>0</leftMargin><rightMargin>0</rightMargin><textIndentLevel>0</textIndentLevel><indent>0</indent><textAlign>Left</textAlign><rightToLeft>False</rightToLeft><lineSpacingScaleFactor>1</lineSpacingScaleFactor></properties></item></paragraph_Values><properties><spaceBefore>0</spaceBefore><spaceAfter>0</spaceAfter><leftMargin>0</leftMargin><rightMargin>0</rightMargin></properties></localText><textReference sctype="SpaceClaim.Annotations.EmbeddedTextReference, Annotation"><tag>Suffix</tag></textReference></item></run_Values><properties><lineSpace>0</lineSpace><spaceBefore>0</spaceBefore><spaceAfter>0</spaceAfter><defaultTabSize>0.008</defaultTabSize><textTabStop_Values /><textProperties><fontName>SpaceClaim ASME CB</fontName><fontSize>0.0035</fontSize><widthFactor>1</widthFactor><bold>False</bold><italic>False</italic><underline>False</underline><strikethrough>False</strikethrough><verticalOffsetUnits>RunSize</verticalOffsetUnits><horizontalOffsetUnits>RunSize</horizontalOffsetUnits><verticalOffset>0</verticalOffset><horizontalOffset>0</horizontalOffset><characterSpace>0</characterSpace></textProperties><leftMargin>0</leftMargin><rightMargin>0</rightMargin><textIndentLevel>0</textIndentLevel><indent>0</indent><textAlign>Left</textAlign><rightToLeft>False</rightToLeft><lineSpacingScaleFactor>1</lineSpacingScaleFactor></properties></item></paragraph_Values><properties><spaceBefore>0</spaceBefore><spaceAfter>0</spaceAfter><leftMargin>0</leftMargin><rightMargin>0</rightMargin></properties></localText><textReference sctype="SpaceClaim.Annotations.EmbeddedTextReference, Annotation"><tag>SimpleValue</tag></textReference></item></run_Values><properties><lineSpace>0</lineSpace><spaceBefore>0</spaceBefore><spaceAfter>0</spaceAfter><defaultTabSize>0.008</defaultTabSize><textTabStop_Values /><textProperties><fontName>SpaceClaim ASME CB</fontName><fontSize>0.0035</fontSize><widthFactor>1</widthFactor><bold>False</bold><italic>False</italic><underline>False</underline><strikethrough>False</strikethrough><verticalOffsetUnits>RunSize</verticalOffsetUnits><horizontalOffsetUnits>RunSize</horizontalOffsetUnits><verticalOffset>0</verticalOffset><horizontalOffset>0</horizontalOffset><characterSpace>0</characterSpace></textProperties><leftMargin>0</leftMargin><rightMargin>0</rightMargin><textIndentLevel>0</textIndentLevel><indent>0</indent><textAlign>Left</textAlign><rightToLeft>False</rightToLeft><lineSpacingScaleFactor>1</lineSpacingScaleFactor></properties></item></paragraph_Values><properties><spaceBefore>0</spaceBefore><spaceAfter>0</spaceAfter><leftMargin>0</leftMargin><rightMargin>0</rightMargin></properties></localText><textReference sctype="SpaceClaim.Annotations.EmbeddedDimensionTextReference, Annotation"><moniker sctype="SpaceClaim.BasicMoniker`1[[SpaceClaim.IEvaluation, Core]], Core" refId="3308b709-1e18-420f-a334-287ef9b3df66:15281" /><tag>111:15281</tag></textReference></item></run_Values><properties><lineSpace>0</lineSpace><spaceBefore>0</spaceBefore><spaceAfter>0</spaceAfter><defaultTabSize>0.008</defaultTabSize><textTabStop_Values /><textProperties><fontName>SpaceClaim ASME CB</fontName><fontSize>0.0035</fontSize><widthFactor>1</widthFactor><bold>False</bold><italic>False</italic><underline>False</underline><strikethrough>False</strikethrough><verticalOffsetUnits>RunSize</verticalOffsetUnits><horizontalOffsetUnits>RunSize</horizontalOffsetUnits><verticalOffset>0</verticalOffset><horizontalOffset>0</horizontalOffset><characterSpace>0</characterSpace></textProperties><leftMargin>0</leftMargin><rightMargin>0</rightMargin><textIndentLevel>0</textIndentLevel><indent>0</indent><textAlign>Left</textAlign><rightToLeft>False</rightToLeft><lineSpacingScaleFactor>1</lineSpacingScaleFactor></properties></item></paragraph_Values><properties><spaceBefore>0</spaceBefore><spaceAfter>0</spaceAfter><leftMargin>0</leftMargin><rightMargin>0</rightMargin></properties></text></NoteDef></DimensionPresentationDef><TwoPickLinearDimensionDef Id="111:17885" xmlns="urn:annotation"><updateState>111:17885</updateState><createdInVersion>530</createdInVersion><tolerance><type>None</type><plus>0</plus><minus>0</minus><specialEnvelopeRequirement>False</specialEnvelopeRequirement><fit><standard>Undefined</standard><systemOfFits>HoleBasis</systemOfFits><hole><fundamentalDeviation>Undefined</fundamentalDeviation><internationalToleranceGrade>Undefined</internationalToleranceGrade></hole><shaft><fundamentalDeviation>Undefined</fundamentalDeviation><internationalToleranceGrade>Undefined</internationalToleranceGrade></shaft><methodOfDesignating>ToleranceClass</methodOfDesignating></fit></tolerance><label></label><expression></expression><itemOne sctype="SpaceClaim.CurveOfSegment, Nom"><createdInVersion>530</createdInVersion><segmentMoniker sctype="SpaceClaim.OccurrenceMoniker`1[[SpaceClaim.ISegment, Nom]], Core"><instanceMoniker sctype="SpaceClaim.BasicMoniker`1[[SpaceClaim.IInstance, Core]], Core" refId="3e7621c3-aa4f-4f39-b00c-bf8a74698f55:5" /><originalMoniker sctype="SpaceClaim.BasicMoniker`1[[SpaceClaim.ISegment, Nom]], Core" refId="3e7621c3-aa4f-4f39-b00c-bf8a74698f55:473" /></segmentMoniker></itemOne><itemTwo sctype="SpaceClaim.CurveOfSegment, Nom"><createdInVersion>530</createdInVersion><segmentMoniker sctype="SpaceClaim.OccurrenceMoniker`1[[SpaceClaim.ISegment, Nom]], Core"><instanceMoniker sctype="SpaceClaim.BasicMoniker`1[[SpaceClaim.IInstance, Core]], Core" refId="3e7621c3-aa4f-4f39-b00c-bf8a74698f55:5" /><originalMoniker sctype="SpaceClaim.BasicMoniker`1[[SpaceClaim.ISegment, Nom]], Core" refId="3e7621c3-aa4f-4f39-b00c-bf8a74698f55:509" /></segmentMoniker></itemTwo><bitOne>False</bitOne><bitTwo>False</bitTwo><alignmentDirection>Aligned</alignmentDirection></TwoPickLinearDimensionDef><RadialDimensionDef Id="111:19548" xmlns="urn:annotation"><updateState>111:19548</updateState><createdInVersion>530</createdInVersion><tolerance><type>None</type><plus>0</plus><minus>0</minus><specialEnvelopeRequirement>False</specialEnvelopeRequirement><fit><standard>Undefined</standard><systemOfFits>HoleBasis</systemOfFits><hole><fundamentalDeviation>Undefined</fundamentalDeviation><internationalToleranceGrade>Undefined</internationalToleranceGrade></hole><shaft><fundamentalDeviation>Undefined</fundamentalDeviation><internationalToleranceGrade>Undefined</internationalToleranceGrade></shaft><methodOfDesignating>ToleranceClass</methodOfDesignating></fit></tolerance><label></label><expression></expression><itemA sctype="SpaceClaim.CircleOfCircle, Nom"><createdInVersion>530</createdInVersion><circleMoniker sctype="SpaceClaim.OccurrenceMoniker`1[[SpaceClaim.IGeometric, Nom]], Core"><instanceMoniker sctype="SpaceClaim.BasicMoniker`1[[SpaceClaim.IInstance, Core]], Core" refId="3e7621c3-aa4f-4f39-b00c-bf8a74698f55:5" /><originalMoniker sctype="SpaceClaim.BasicMoniker`1[[SpaceClaim.IGeometric, Nom]], Core" refId="3e7621c3-aa4f-4f39-b00c-bf8a74698f55:482" /></circleMoniker></itemA></RadialDimensionDef><AngularDimensionDef Id="111:42264" xmlns="urn:annotation"><updateState>111:42264</updateState><createdInVersion>530</createdInVersion><tolerance><type>None</type><plus>0</plus><minus>0</minus><specialEnvelopeRequirement>False</specialEnvelopeRequirement><fit><standard>Undefined</standard><systemOfFits>HoleBasis</systemOfFits><hole><fundamentalDeviation>Undefined</fundamentalDeviation><internationalToleranceGrade>Undefined</internationalToleranceGrade></hole><shaft><fundamentalDeviation>Undefined</fundamentalDeviation><internationalToleranceGrade>Undefined</internationalToleranceGrade></shaft><methodOfDesignating>ToleranceClass</methodOfDesignating></fit></tolerance><label></label><expression></expression><itemA sctype="SpaceClaim.CircleOfCircle, Nom"><createdInVersion>530</createdInVersion><circleMoniker sctype="SpaceClaim.OccurrenceMoniker`1[[SpaceClaim.IGeometric, Nom]], Core"><instanceMoniker sctype="SpaceClaim.BasicMoniker`1[[SpaceClaim.IInstance, Core]], Core" refId="3e7621c3-aa4f-4f39-b00c-bf8a74698f55:5" /><originalMoniker sctype="SpaceClaim.BasicMoniker`1[[SpaceClaim.IGeometric, Nom]], Core" refId="3e7621c3-aa4f-4f39-b00c-bf8a74698f55:482" /></circleMoniker><resolutionInstruction>PositiveSide</resolutionInstruction></itemA><itemB sctype="SpaceClaim.CurveOfSegment, Nom"><createdInVersion>530</createdInVersion><segmentMoniker sctype="SpaceClaim.OccurrenceMoniker`1[[SpaceClaim.ISegment, Nom]], Core"><instanceMoniker sctype="SpaceClaim.BasicMoniker`1[[SpaceClaim.IInstance, Core]], Core" refId="3e7621c3-aa4f-4f39-b00c-bf8a74698f55:5" /><originalMoniker sctype="SpaceClaim.BasicMoniker`1[[SpaceClaim.ISegment, Nom]], Core" refId="3e7621c3-aa4f-4f39-b00c-bf8a74698f55:491" /></segmentMoniker></itemB><bitA>False</bitA><bitB>True</bitB></AngularDimensionDef><TwoPickLinearDimensionDef Id="111:44052" xmlns="urn:annotation"><updateState>111:44052</updateState><createdInVersion>530</createdInVersion><tolerance><type>None</type><plus>0</plus><minus>0</minus><specialEnvelopeRequirement>False</specialEnvelopeRequirement><fit><standard>Undefined</standard><systemOfFits>HoleBasis</systemOfFits><hole><fundamentalDeviation>Undefined</fundamentalDeviation><internationalToleranceGrade>Undefined</internationalToleranceGrade></hole><shaft><fundamentalDeviation>Undefined</fundamentalDeviation><internationalToleranceGrade>Undefined</internationalToleranceGrade></shaft><methodOfDesignating>ToleranceClass</methodOfDesignating></fit></tolerance><label></label><expression></expression><itemOne sctype="SpaceClaim.CurveOfSegment, Nom"><createdInVersion>530</createdInVersion><segmentMoniker sctype="SpaceClaim.OccurrenceMoniker`1[[SpaceClaim.ISegment, Nom]], Core"><instanceMoniker sctype="SpaceClaim.BasicMoniker`1[[SpaceClaim.IInstance, Core]], Core" refId="3e7621c3-aa4f-4f39-b00c-bf8a74698f55:5" /><originalMoniker sctype="SpaceClaim.BasicMoniker`1[[SpaceClaim.ISegment, Nom]], Core" refId="3e7621c3-aa4f-4f39-b00c-bf8a74698f55:455" /></segmentMoniker></itemOne><itemTwo sctype="SpaceClaim.CurveOfSegment, Nom"><createdInVersion>530</createdInVersion><segmentMoniker sctype="SpaceClaim.OccurrenceMoniker`1[[SpaceClaim.ISegment, Nom]], Core"><instanceMoniker sctype="SpaceClaim.BasicMoniker`1[[SpaceClaim.IInstance, Core]], Core" refId="3e7621c3-aa4f-4f39-b00c-bf8a74698f55:5" /><originalMoniker sctype="SpaceClaim.BasicMoniker`1[[SpaceClaim.ISegment, Nom]], Core" refId="3e7621c3-aa4f-4f39-b00c-bf8a74698f55:473" /></segmentMoniker></itemTwo><bitOne>False</bitOne><bitTwo>False</bitTwo><alignmentDirection>Aligned</alignmentDirection></TwoPickLinearDimensionDef><DimensionPresentationDef Id="111:44054" xmlns="urn:annotation"><updateState>117:365</updateState><layerId>0:9</layerId><dimensionMoniker sctype="SpaceClaim.BasicMoniker`1[[SpaceClaim.IDimension, Annotation]], Core" refId="3308b709-1e18-420f-a334-287ef9b3df66:44052" /><positionInstruction sctype="SpaceClaim.ExtensionOffsetPosition, Annotation"><offset><relativeOffset>0.80914046448757881</relativeOffset></offset></positionInstruction><leaderTerminatorPosition>Smart</leaderTerminatorPosition><color>Black</color><localDataDictionary /><noteScaleOverride>1</noteScaleOverride><lineWeight /><startExtensionLineJogsList /><endExtensionLineJogsList /><keepDimensionCurveAboveAllReferences>False</keepDimensionCurveAboveAllReferences><followBase>False</followBase><arcLengthDimensionStyle>Automatic</arcLengthDimensionStyle><foreshortened>False</foreshortened><breakLineLocation>0</breakLineLocation><flipChamferDimension>False</flipChamferDimension><NoteDef Id="111:44061"><updateState>116:2648</updateState><layerId>0:9</layerId><derivedFrame sctype="SpaceClaim.Annotations.LeaderCurveNoteFrame, Annotation"><createdInVersion>600</createdInVersion><intervalOffset sctype="SpaceClaim.SymmetricIntervalOffset, Annotation"><relativeOffset>1.0052613176263525</relativeOffset></intervalOffset><angle>0</angle><horzShift>0</horzShift><vertShift>-0.0017500000000000003</vertShift></derivedFrame><width>0</width><height>0</height><color>Black</color><cosmeticSpace>ViewSpace</cosmeticSpace><anchorPosition>LeftTop</anchorPosition><text><origin>0 -0.0048405 0</origin><width>0.014700000000000001</width><height>0.0048405</height><textToFit>None</textToFit><paragraph_Values><item sctype="SpaceClaim.Annotations.TextParagraph, Annotation"><origin>0 0 0</origin><width>0.014700000000000001</width><height>0.0048405</height><run_Values><item sctype="SpaceClaim.Annotations.ReferenceTextRun, Annotation"><origin>0 0.00029049999999999996 0</origin><width>0.014700000000000001</width><height>0.00455</height><ascent>0.0035</ascent><descent>0.00105</descent><lineGap>0.0002905</lineGap><inc_x>0.014700000000000001</inc_x><properties><fontName>SpaceClaim ASME CB</fontName><fontSize>0.0035</fontSize><widthFactor>1</widthFactor><bold>False</bold><italic>False</italic><underline>False</underline><strikethrough>False</strikethrough><verticalOffsetUnits>RunSize</verticalOffsetUnits><horizontalOffsetUnits>RunSize</horizontalOffsetUnits><verticalOffset>0</verticalOffset><horizontalOffset>0</horizontalOffset><characterSpace>0</characterSpace></properties><text></text><verticalOffsetUnits obsolete="10">RunSize</verticalOffsetUnits><horizontalOffsetUnits obsolete="10">RunSize</horizontalOffsetUnits><verticalOffset obsolete="10">0</verticalOffset><horizontalOffset obsolete="10">0</horizontalOffset><localText><origin>0 0 0</origin><width>0.014700000000000001</width><height>0.0048405</height><textToFit>None</textToFit><paragraph_Values><item sctype="SpaceClaim.Annotations.TextParagraph, Annotation"><origin>0 0 0</origin><width>0.014700000000000001</width><height>0.0048405</height><run_Values><item sctype="SpaceClaim.Annotations.ReferenceTextRun, Annotation"><origin>0 0.00029049999999999996 0</origin><width>0.014700000000000001</width><height>0.00455</height><ascent>0.0035</ascent><descent>0.00105</descent><lineGap>0.0002905</lineGap><inc_x>0.014700000000000001</inc_x><properties><fontName>SpaceClaim ASME CB</fontName><fontSize>0.0035</fontSize><widthFactor>1</widthFactor><bold>False</bold><italic>False</italic><underline>False</underline><strikethrough>False</strikethrough><verticalOffsetUnits>RunSize</verticalOffsetUnits><horizontalOffsetUnits>RunSize</horizontalOffsetUnits><verticalOffset>0</verticalOffset><horizontalOffset>0</horizontalOffset><characterSpace>0</characterSpace></properties><text></text><verticalOffsetUnits obsolete="10">RunSize</verticalOffsetUnits><horizontalOffsetUnits obsolete="10">RunSize</horizontalOffsetUnits><verticalOffset obsolete="10">0</verticalOffset><horizontalOffset obsolete="10">0</horizontalOffset><localText><origin>0 0 0</origin><width>0.014700000000000001</width><height>0.0048405</height><textToFit>None</textToFit><paragraph_Values><item sctype="SpaceClaim.Annotations.TextParagraph, Annotation"><origin>0 0 0</origin><width>0.014700000000000001</width><height>0.0048405</height><run_Values><item sctype="SpaceClaim.Annotations.ReferenceTextRun, Annotation"><origin>0 0.00029049999999999996 0</origin><width>0</width><height>0.00455</height><ascent>0.0035</ascent><descent>0.00105</descent><lineGap>0.0002905</lineGap><inc_x>0</inc_x><properties><fontName>SpaceClaim ASME CB</fontName><fontSize>0.0035</fontSize><widthFactor>1</widthFactor><bold>False</bold><italic>False</italic><underline>False</underline><strikethrough>False</strikethrough><verticalOffsetUnits>RunSize</verticalOffsetUnits><horizontalOffsetUnits>RunSize</horizontalOffsetUnits><verticalOffset>0</verticalOffset><horizontalOffset>0</horizontalOffset><characterSpace>0</characterSpace></properties><text></text><verticalOffsetUnits obsolete="10">RunSize</verticalOffsetUnits><horizontalOffsetUnits obsolete="10">RunSize</horizontalOffsetUnits><verticalOffset obsolete="10">0</verticalOffset><horizontalOffset obsolete="10">0</horizontalOffset><localText><origin>0 0 0</origin><width>0</width><height>0.0048405</height><textToFit>None</textToFit><paragraph_Values><item sctype="SpaceClaim.Annotations.TextParagraph, Annotation"><origin>0 0 0</origin><width>0</width><height>0.0048405</height><run_Values><item sctype="SpaceClaim.Annotations.RegularTextRun, Annotation"><origin>0 0.00029049999999999996 0</origin><width>0</width><height>0.00455</height><ascent>0.0035</ascent><descent>0.00105</descent><lineGap>0.0002905</lineGap><inc_x>0</inc_x><properties><fontName>SpaceClaim ASME CB</fontName><fontSize>0.0035</fontSize><widthFactor>1</widthFactor><bold>False</bold><italic>False</italic><underline>False</underline><strikethrough>False</strikethrough><verticalOffsetUnits>RunSize</verticalOffsetUnits><horizontalOffsetUnits>RunSize</horizontalOffsetUnits><verticalOffset>0</verticalOffset><horizontalOffset>0</horizontalOffset><characterSpace>0</characterSpace></properties><text></text><verticalOffsetUnits obsolete="10">RunSize</verticalOffsetUnits><horizontalOffsetUnits obsolete="10">RunSize</horizontalOffsetUnits><verticalOffset obsolete="10">0</verticalOffset><horizontalOffset obsolete="10">0</horizontalOffset></item></run_Values><properties><lineSpace>0</lineSpace><spaceBefore>0</spaceBefore><spaceAfter>0</spaceAfter><defaultTabSize>0.008</defaultTabSize><textTabStop_Values /><textProperties><fontName>SpaceClaim ASME CB</fontName><fontSize>0.0035</fontSize><widthFactor>1</widthFactor><bold>False</bold><italic>False</italic><underline>False</underline><strikethrough>False</strikethrough><verticalOffsetUnits>RunSize</verticalOffsetUnits><horizontalOffsetUnits>RunSize</horizontalOffsetUnits><verticalOffset>0</verticalOffset><horizontalOffset>0</horizontalOffset><characterSpace>0</characterSpace></textProperties><leftMargin>0</leftMargin><rightMargin>0</rightMargin><textIndentLevel>0</textIndentLevel><indent>0</indent><textAlign>Left</textAlign><rightToLeft>False</rightToLeft><lineSpacingScaleFactor>1</lineSpacingScaleFactor></properties></item></paragraph_Values><properties><spaceBefore>0</spaceBefore><spaceAfter>0</spaceAfter><leftMargin>0</leftMargin><rightMargin>0</rightMargin></properties></localText><textReference sctype="SpaceClaim.Annotations.DimensionPrefixTextReference, Annotation"><moniker sctype="SpaceClaim.BasicMoniker`1[[SpaceClaim.IEvaluation, Core]], Core" refId="3308b709-1e18-420f-a334-287ef9b3df66:44052" /><tag>Prefix</tag><useSecondarySettings>False</useSecondarySettings></textReference></item><item sctype="SpaceClaim.Annotations.ReferenceTextRun, Annotation"><origin>0 0.00029049999999999996 0</origin><width>0.014700000000000001</width><height>0.00455</height><ascent>0.0035</ascent><descent>0.00105</descent><lineGap>0.0002905</lineGap><inc_x>0.014700000000000001</inc_x><properties><fontName>SpaceClaim ASME CB</fontName><fontSize>0.0035</fontSize><widthFactor>1</widthFactor><bold>False</bold><italic>False</italic><underline>False</underline><strikethrough>False</strikethrough><verticalOffsetUnits>RunSize</verticalOffsetUnits><horizontalOffsetUnits>RunSize</horizontalOffsetUnits><verticalOffset>0</verticalOffset><horizontalOffset>0</horizontalOffset><characterSpace>0</characterSpace></properties><text></text><verticalOffsetUnits obsolete="10">RunSize</verticalOffsetUnits><horizontalOffsetUnits obsolete="10">RunSize</horizontalOffsetUnits><verticalOffset obsolete="10">0</verticalOffset><horizontalOffset obsolete="10">0</horizontalOffset><localText><origin>0 0 0</origin><width>0.014700000000000001</width><height>0.0048405</height><textToFit>None</textToFit><paragraph_Values><item sctype="SpaceClaim.Annotations.TextParagraph, Annotation"><origin>0 0 0</origin><width>0.014700000000000001</width><height>0.0048405</height><run_Values><item sctype="SpaceClaim.Annotations.RegularTextRun, Annotation"><origin>0 0.00029049999999999996 0</origin><width>0.014700000000000001</width><height>0.00455</height><ascent>0.0035</ascent><descent>0.00105</descent><lineGap>0.0002905</lineGap><inc_x>0.00315</inc_x><properties><fontName>SpaceClaim ASME CB</fontName><fontSize>0.0035</fontSize><widthFactor>1</widthFactor><bold>False</bold><italic>False</italic><underline>False</underline><strikethrough>False</strikethrough><verticalOffsetUnits>RunSize</verticalOffsetUnits><horizontalOffsetUnits>RunSize</horizontalOffsetUnits><verticalOffset>0</verticalOffset><horizontalOffset>0</horizontalOffset><characterSpace>0</characterSpace></properties><text>12.5mm</text><verticalOffsetUnits obsolete="10">RunSize</verticalOffsetUnits><horizontalOffsetUnits obsolete="10">RunSize</horizontalOffsetUnits><verticalOffset obsolete="10">0</verticalOffset><horizontalOffset obsolete="10">0</horizontalOffset></item></run_Values><properties><lineSpace>0</lineSpace><spaceBefore>0</spaceBefore><spaceAfter>0</spaceAfter><defaultTabSize>0.008</defaultTabSize><textTabStop_Values /><textProperties><fontName>SpaceClaim ASME CB</fontName><fontSize>0.0035</fontSize><widthFactor>1</widthFactor><bold>False</bold><italic>False</italic><underline>False</underline><strikethrough>False</strikethrough><verticalOffsetUnits>RunSize</verticalOffsetUnits><horizontalOffsetUnits>RunSize</horizontalOffsetUnits><verticalOffset>0</verticalOffset><horizontalOffset>0</horizontalOffset><characterSpace>0</characterSpace></textProperties><leftMargin>0</leftMargin><rightMargin>0</rightMargin><textIndentLevel>0</textIndentLevel><indent>0</indent><textAlign>Left</textAlign><rightToLeft>False</rightToLeft><lineSpacingScaleFactor>1</lineSpacingScaleFactor></properties></item></paragraph_Values><properties><spaceBefore>0</spaceBefore><spaceAfter>0</spaceAfter><leftMargin>0</leftMargin><rightMargin>0</rightMargin></properties></localText><textReference sctype="SpaceClaim.Annotations.DimensionTextReference, Annotation"><moniker sctype="SpaceClaim.BasicMoniker`1[[SpaceClaim.IEvaluation, Core]], Core" refId="3308b709-1e18-420f-a334-287ef9b3df66:44052" /><tag>Value</tag><useSecondarySettings>False</useSecondarySettings></textReference></item><item sctype="SpaceClaim.Annotations.ReferenceTextRun, Annotation"><origin>0.014700000000000001 0.00029049999999999996 0</origin><width>0</width><height>0.00455</height><ascent>0.0035</ascent><descent>0.00105</descent><lineGap>0.0002905</lineGap><inc_x>0</inc_x><properties><fontName>SpaceClaim ASME CB</fontName><fontSize>0.0035</fontSize><widthFactor>1</widthFactor><bold>False</bold><italic>False</italic><underline>False</underline><strikethrough>False</strikethrough><verticalOffsetUnits>RunSize</verticalOffsetUnits><horizontalOffsetUnits>RunSize</horizontalOffsetUnits><verticalOffset>0</verticalOffset><horizontalOffset>0</horizontalOffset><characterSpace>0</characterSpace></properties><text></text><verticalOffsetUnits obsolete="10">RunSize</verticalOffsetUnits><horizontalOffsetUnits obsolete="10">RunSize</horizontalOffsetUnits><verticalOffset obsolete="10">0</verticalOffset><horizontalOffset obsolete="10">0</horizontalOffset><localText><origin>0 0 0</origin><width>0</width><height>0.0048405</height><textToFit>None</textToFit><paragraph_Values><item sctype="SpaceClaim.Annotations.TextParagraph, Annotation"><origin>0 0 0</origin><width>0</width><height>0.0048405</height><run_Values><item sctype="SpaceClaim.Annotations.RegularTextRun, Annotation"><origin>0 0.00029049999999999996 0</origin><width>0</width><height>0.00455</height><ascent>0.0035</ascent><descent>0.00105</descent><lineGap>0.0002905</lineGap><inc_x>0</inc_x><properties><fontName>SpaceClaim ASME CB</fontName><fontSize>0.0035</fontSize><widthFactor>1</widthFactor><bold>False</bold><italic>False</italic><underline>False</underline><strikethrough>False</strikethrough><verticalOffsetUnits>RunSize</verticalOffsetUnits><horizontalOffsetUnits>RunSize</horizontalOffsetUnits><verticalOffset>0</verticalOffset><horizontalOffset>0</horizontalOffset><characterSpace>0</characterSpace></properties><text></text><verticalOffsetUnits obsolete="10">RunSize</verticalOffsetUnits><horizontalOffsetUnits obsolete="10">RunSize</horizontalOffsetUnits><verticalOffset obsolete="10">0</verticalOffset><horizontalOffset obsolete="10">0</horizontalOffset></item></run_Values><properties><lineSpace>0</lineSpace><spaceBefore>0</spaceBefore><spaceAfter>0</spaceAfter><defaultTabSize>0.008</defaultTabSize><textTabStop_Values /><textProperties><fontName>SpaceClaim ASME CB</fontName><fontSize>0.0035</fontSize><widthFactor>1</widthFactor><bold>False</bold><italic>False</italic><underline>False</underline><strikethrough>False</strikethrough><verticalOffsetUnits>RunSize</verticalOffsetUnits><horizontalOffsetUnits>RunSize</horizontalOffsetUnits><verticalOffset>0</verticalOffset><horizontalOffset>0</horizontalOffset><characterSpace>0</characterSpace></textProperties><leftMargin>0</leftMargin><rightMargin>0</rightMargin><textIndentLevel>0</textIndentLevel><indent>0</indent><textAlign>Left</textAlign><rightToLeft>False</rightToLeft><lineSpacingScaleFactor>1</lineSpacingScaleFactor></properties></item></paragraph_Values><properties><spaceBefore>0</spaceBefore><spaceAfter>0</spaceAfter><leftMargin>0</leftMargin><rightMargin>0</rightMargin></properties></localText><textReference sctype="SpaceClaim.Annotations.EmbeddedTextReference, Annotation"><tag>Tolerance</tag></textReference></item><item sctype="SpaceClaim.Annotations.ReferenceTextRun, Annotation"><origin>0.014700000000000001 0.00029049999999999996 0</origin><width>0</width><height>0.00455</height><ascent>0.0035</ascent><descent>0.00105</descent><lineGap>0.0002905</lineGap><inc_x>0</inc_x><properties><fontName>SpaceClaim ASME CB</fontName><fontSize>0.0035</fontSize><widthFactor>1</widthFactor><bold>False</bold><italic>False</italic><underline>False</underline><strikethrough>False</strikethrough><verticalOffsetUnits>RunSize</verticalOffsetUnits><horizontalOffsetUnits>RunSize</horizontalOffsetUnits><verticalOffset>0</verticalOffset><horizontalOffset>0</horizontalOffset><characterSpace>0</characterSpace></properties><text></text><verticalOffsetUnits obsolete="10">RunSize</verticalOffsetUnits><horizontalOffsetUnits obsolete="10">RunSize</horizontalOffsetUnits><verticalOffset obsolete="10">0</verticalOffset><horizontalOffset obsolete="10">0</horizontalOffset><localText><origin>0 0 0</origin><width>0</width><height>0.0048405</height><textToFit>None</textToFit><paragraph_Values><item sctype="SpaceClaim.Annotations.TextParagraph, Annotation"><origin>0 0 0</origin><width>0</width><height>0.0048405</height><run_Values><item sctype="SpaceClaim.Annotations.RegularTextRun, Annotation"><origin>0 0.00029049999999999996 0</origin><width>0</width><height>0.00455</height><ascent>0.0035</ascent><descent>0.00105</descent><lineGap>0.0002905</lineGap><inc_x>0</inc_x><properties><fontName>SpaceClaim ASME CB</fontName><fontSize>0.0035</fontSize><widthFactor>1</widthFactor><bold>False</bold><italic>False</italic><underline>False</underline><strikethrough>False</strikethrough><verticalOffsetUnits>RunSize</verticalOffsetUnits><horizontalOffsetUnits>RunSize</horizontalOffsetUnits><verticalOffset>0</verticalOffset><horizontalOffset>0</horizontalOffset><characterSpace>0</characterSpace></properties><text></text><verticalOffsetUnits obsolete="10">RunSize</verticalOffsetUnits><horizontalOffsetUnits obsolete="10">RunSize</horizontalOffsetUnits><verticalOffset obsolete="10">0</verticalOffset><horizontalOffset obsolete="10">0</horizontalOffset></item></run_Values><properties><lineSpace>0</lineSpace><spaceBefore>0</spaceBefore><spaceAfter>0</spaceAfter><defaultTabSize>0.008</defaultTabSize><textTabStop_Values /><textProperties><fontName>SpaceClaim ASME CB</fontName><fontSize>0.0035</fontSize><widthFactor>1</widthFactor><bold>False</bold><italic>False</italic><underline>False</underline><strikethrough>False</strikethrough><verticalOffsetUnits>RunSize</verticalOffsetUnits><horizontalOffsetUnits>RunSize</horizontalOffsetUnits><verticalOffset>0</verticalOffset><horizontalOffset>0</horizontalOffset><characterSpace>0</characterSpace></textProperties><leftMargin>0</leftMargin><rightMargin>0</rightMargin><textIndentLevel>0</textIndentLevel><indent>0</indent><textAlign>Left</textAlign><rightToLeft>False</rightToLeft><lineSpacingScaleFactor>1</lineSpacingScaleFactor></properties></item></paragraph_Values><properties><spaceBefore>0</spaceBefore><spaceAfter>0</spaceAfter><leftMargin>0</leftMargin><rightMargin>0</rightMargin></properties></localText><textReference sctype="SpaceClaim.Annotations.EmbeddedTextReference, Annotation"><tag>Suffix</tag></textReference></item></run_Values><properties><lineSpace>0</lineSpace><spaceBefore>0</spaceBefore><spaceAfter>0</spaceAfter><defaultTabSize>0.008</defaultTabSize><textTabStop_Values /><textProperties><fontName>SpaceClaim ASME CB</fontName><fontSize>0.0035</fontSize><widthFactor>1</widthFactor><bold>False</bold><italic>False</italic><underline>False</underline><strikethrough>False</strikethrough><verticalOffsetUnits>RunSize</verticalOffsetUnits><horizontalOffsetUnits>RunSize</horizontalOffsetUnits><verticalOffset>0</verticalOffset><horizontalOffset>0</horizontalOffset><characterSpace>0</characterSpace></textProperties><leftMargin>0</leftMargin><rightMargin>0</rightMargin><textIndentLevel>0</textIndentLevel><indent>0</indent><textAlign>Left</textAlign><rightToLeft>False</rightToLeft><lineSpacingScaleFactor>1</lineSpacingScaleFactor></properties></item></paragraph_Values><properties><spaceBefore>0</spaceBefore><spaceAfter>0</spaceAfter><leftMargin>0</leftMargin><rightMargin>0</rightMargin></properties></localText><textReference sctype="SpaceClaim.Annotations.EmbeddedTextReference, Annotation"><tag>SimpleValue</tag></textReference></item></run_Values><properties><lineSpace>0</lineSpace><spaceBefore>0</spaceBefore><spaceAfter>0</spaceAfter><defaultTabSize>0.008</defaultTabSize><textTabStop_Values /><textProperties><fontName>SpaceClaim ASME CB</fontName><fontSize>0.0035</fontSize><widthFactor>1</widthFactor><bold>False</bold><italic>False</italic><underline>False</underline><strikethrough>False</strikethrough><verticalOffsetUnits>RunSize</verticalOffsetUnits><horizontalOffsetUnits>RunSize</horizontalOffsetUnits><verticalOffset>0</verticalOffset><horizontalOffset>0</horizontalOffset><characterSpace>0</characterSpace></textProperties><leftMargin>0</leftMargin><rightMargin>0</rightMargin><textIndentLevel>0</textIndentLevel><indent>0</indent><textAlign>Left</textAlign><rightToLeft>False</rightToLeft><lineSpacingScaleFactor>1</lineSpacingScaleFactor></properties></item></paragraph_Values><properties><spaceBefore>0</spaceBefore><spaceAfter>0</spaceAfter><leftMargin>0</leftMargin><rightMargin>0</rightMargin></properties></localText><textReference sctype="SpaceClaim.Annotations.EmbeddedDimensionTextReference, Annotation"><moniker sctype="SpaceClaim.BasicMoniker`1[[SpaceClaim.IEvaluation, Core]], Core" refId="3308b709-1e18-420f-a334-287ef9b3df66:44052" /><tag>111:44052</tag></textReference></item></run_Values><properties><lineSpace>0</lineSpace><spaceBefore>0</spaceBefore><spaceAfter>0</spaceAfter><defaultTabSize>0.008</defaultTabSize><textTabStop_Values /><textProperties><fontName>SpaceClaim ASME CB</fontName><fontSize>0.0035</fontSize><widthFactor>1</widthFactor><bold>False</bold><italic>False</italic><underline>False</underline><strikethrough>False</strikethrough><verticalOffsetUnits>RunSize</verticalOffsetUnits><horizontalOffsetUnits>RunSize</horizontalOffsetUnits><verticalOffset>0</verticalOffset><horizontalOffset>0</horizontalOffset><characterSpace>0</characterSpace></textProperties><leftMargin>0</leftMargin><rightMargin>0</rightMargin><textIndentLevel>0</textIndentLevel><indent>0</indent><textAlign>Left</textAlign><rightToLeft>False</rightToLeft><lineSpacingScaleFactor>1</lineSpacingScaleFactor></properties></item></paragraph_Values><properties><spaceBefore>0</spaceBefore><spaceAfter>0</spaceAfter><leftMargin>0</leftMargin><rightMargin>0</rightMargin></properties></text></NoteDef></DimensionPresentationDef><RadialDimensionDef Id="116:2251" xmlns="urn:annotation"><updateState>116:2251</updateState><createdInVersion>600</createdInVersion><tolerance><type>None</type><plus>0</plus><minus>0</minus><specialEnvelopeRequirement>False</specialEnvelopeRequirement><fit><standard>Undefined</standard><systemOfFits>HoleBasis</systemOfFits><hole><fundamentalDeviation>Undefined</fundamentalDeviation><internationalToleranceGrade>Undefined</internationalToleranceGrade></hole><shaft><fundamentalDeviation>Undefined</fundamentalDeviation><internationalToleranceGrade>Undefined</internationalToleranceGrade></shaft><methodOfDesignating>ToleranceClass</methodOfDesignating></fit></tolerance><label></label><expression></expression><itemA sctype="SpaceClaim.CircleOfCircle, Nom"><createdInVersion>600</createdInVersion><circleMoniker sctype="SpaceClaim.OccurrenceMoniker`1[[SpaceClaim.IGeometric, Nom]], Core"><instanceMoniker sctype="SpaceClaim.BasicMoniker`1[[SpaceClaim.IInstance, Core]], Core" refId="3e7621c3-aa4f-4f39-b00c-bf8a74698f55:5" /><originalMoniker sctype="SpaceClaim.BasicMoniker`1[[SpaceClaim.IGeometric, Nom]], Core" refId="3e7621c3-aa4f-4f39-b00c-bf8a74698f55:500" /></circleMoniker></itemA></RadialDimensionDef><RadialDimensionDef Id="116:4615" xmlns="urn:annotation"><updateState>116:4615</updateState><createdInVersion>600</createdInVersion><tolerance><type>None</type><plus>0</plus><minus>0</minus><specialEnvelopeRequirement>False</specialEnvelopeRequirement><fit><standard>Undefined</standard><systemOfFits>HoleBasis</systemOfFits><hole><fundamentalDeviation>Undefined</fundamentalDeviation><internationalToleranceGrade>Undefined</internationalToleranceGrade></hole><shaft><fundamentalDeviation>Undefined</fundamentalDeviation><internationalToleranceGrade>Undefined</internationalToleranceGrade></shaft><methodOfDesignating>ToleranceClass</methodOfDesignating></fit></tolerance><label></label><expression></expression><itemA sctype="SpaceClaim.CircleOfCircle, Nom"><createdInVersion>600</createdInVersion><circleMoniker sctype="SpaceClaim.OccurrenceMoniker`1[[SpaceClaim.IGeometric, Nom]], Core"><instanceMoniker sctype="SpaceClaim.BasicMoniker`1[[SpaceClaim.IInstance, Core]], Core" refId="3e7621c3-aa4f-4f39-b00c-bf8a74698f55:5" /><originalMoniker sctype="SpaceClaim.BasicMoniker`1[[SpaceClaim.IGeometric, Nom]], Core" refId="3e7621c3-aa4f-4f39-b00c-bf8a74698f55:482" /></circleMoniker></itemA></RadialDimensionDef><DimensionPresentationDef Id="116:4617" xmlns="urn:annotation"><updateState>117:270</updateState><layerId>0:9</layerId><dimensionMoniker sctype="SpaceClaim.BasicMoniker`1[[SpaceClaim.IDimension, Annotation]], Core" refId="d8d0fe6d-8dfb-4ea2-a0e2-35d25deb7f51:4615" /><positionInstruction sctype="SpaceClaim.AngleDimensionPosition, Annotation"><angle>2.2037402950882532</angle></positionInstruction><leaderTerminatorPosition>Smart</leaderTerminatorPosition><color>Black</color><localDataDictionary /><noteScaleOverride>1</noteScaleOverride><lineWeight /><startExtensionLineJogsList /><endExtensionLineJogsList /><keepDimensionCurveAboveAllReferences>False</keepDimensionCurveAboveAllReferences><followBase>False</followBase><arcLengthDimensionStyle>Automatic</arcLengthDimensionStyle><foreshortened>False</foreshortened><breakLineLocation>0</breakLineLocation><flipChamferDimension>False</flipChamferDimension><NoteDef Id="116:4622"><updateState>117:271</updateState><layerId>0:9</layerId><derivedFrame sctype="SpaceClaim.Annotations.LeaderCurveNoteFrame, Annotation"><createdInVersion>600</createdInVersion><intervalOffset sctype="SpaceClaim.SymmetricIntervalOffset, Annotation"><relativeOffset>0.67118668019810768</relativeOffset></intervalOffset><angle>0</angle><horzShift>0</horzShift><vertShift>-0.0017500000000000003</vertShift></derivedFrame><width>0</width><height>0</height><color>Black</color><cosmeticSpace>ViewSpace</cosmeticSpace><anchorPosition>LeftTop</anchorPosition><text><origin>0 -0.0048405 0</origin><width>0.015050000000000001</width><height>0.0048405</height><textToFit>None</textToFit><paragraph_Values><item sctype="SpaceClaim.Annotations.TextParagraph, Annotation"><origin>0 0 0</origin><width>0.015050000000000001</width><height>0.0048405</height><run_Values><item sctype="SpaceClaim.Annotations.RegularTextRun, Annotation"><origin>0 0.00029049999999999996 0</origin><width>0.015050000000000001</width><height>0.00455</height><ascent>0.0035</ascent><descent>0.00105</descent><lineGap>0.0002905</lineGap><inc_x>0.00315</inc_x><properties><fontName>SpaceClaim ASME CB</fontName><fontSize>0.0035</fontSize><widthFactor>1</widthFactor><bold>False</bold><italic>False</italic><underline>False</underline><strikethrough>False</strikethrough><verticalOffsetUnits>RunSize</verticalOffsetUnits><horizontalOffsetUnits>RunSize</horizontalOffsetUnits><verticalOffset>0</verticalOffset><horizontalOffset>0</horizontalOffset><characterSpace>0</characterSpace></properties><text>R9.5mm</text><verticalOffsetUnits obsolete="10">RunSize</verticalOffsetUnits><horizontalOffsetUnits obsolete="10">RunSize</horizontalOffsetUnits><verticalOffset obsolete="10">0</verticalOffset><horizontalOffset obsolete="10">0</horizontalOffset></item></run_Values><properties><lineSpace>0</lineSpace><spaceBefore>0</spaceBefore><spaceAfter>0</spaceAfter><defaultTabSize>0.008</defaultTabSize><textTabStop_Values /><textProperties><fontName>SpaceClaim ASME CB</fontName><fontSize>0.0035</fontSize><widthFactor>1</widthFactor><bold>False</bold><italic>False</italic><underline>False</underline><strikethrough>False</strikethrough><verticalOffsetUnits>RunSize</verticalOffsetUnits><horizontalOffsetUnits>RunSize</horizontalOffsetUnits><verticalOffset>0</verticalOffset><horizontalOffset>0</horizontalOffset><characterSpace>0</characterSpace></textProperties><leftMargin>0</leftMargin><rightMargin>0</rightMargin><textIndentLevel>0</textIndentLevel><indent>0</indent><textAlign>Left</textAlign><rightToLeft>False</rightToLeft><lineSpacingScaleFactor>1</lineSpacingScaleFactor></properties></item></paragraph_Values><properties><spaceBefore>0</spaceBefore><spaceAfter>0</spaceAfter><leftMargin>0</leftMargin><rightMargin>0</rightMargin></properties></text></NoteDef></DimensionPresentationDef><TwoPickLinearDimensionDef Id="117:1101" xmlns="urn:annotation"><updateState>117:1101</updateState><createdInVersion>600</createdInVersion><tolerance><type>None</type><plus>0</plus><minus>0</minus><specialEnvelopeRequirement>False</specialEnvelopeRequirement><fit><standard>Undefined</standard><systemOfFits>HoleBasis</systemOfFits><hole><fundamentalDeviation>Undefined</fundamentalDeviation><internationalToleranceGrade>Undefined</internationalToleranceGrade></hole><shaft><fundamentalDeviation>Undefined</fundamentalDeviation><internationalToleranceGrade>Undefined</internationalToleranceGrade></shaft><methodOfDesignating>ToleranceClass</methodOfDesignating></fit></tolerance><label></label><expression></expression><itemOne sctype="SpaceClaim.CurveOfSegment, Nom"><createdInVersion>600</createdInVersion><segmentMoniker sctype="SpaceClaim.OccurrenceMoniker`1[[SpaceClaim.ISegment, Nom]], Core"><instanceMoniker sctype="SpaceClaim.BasicMoniker`1[[SpaceClaim.IInstance, Core]], Core" refId="3e7621c3-aa4f-4f39-b00c-bf8a74698f55:5" /><originalMoniker sctype="SpaceClaim.BasicMoniker`1[[SpaceClaim.ISegment, Nom]], Core" refId="3e7621c3-aa4f-4f39-b00c-bf8a74698f55:491" /></segmentMoniker></itemOne><itemTwo sctype="SpaceClaim.CurveOfSegment, Nom"><createdInVersion>600</createdInVersion><segmentMoniker sctype="SpaceClaim.OccurrenceMoniker`1[[SpaceClaim.ISegment, Nom]], Core"><instanceMoniker sctype="SpaceClaim.BasicMoniker`1[[SpaceClaim.IInstance, Core]], Core" refId="3e7621c3-aa4f-4f39-b00c-bf8a74698f55:5" /><originalMoniker sctype="SpaceClaim.BasicMoniker`1[[SpaceClaim.ISegment, Nom]], Core" refId="3e7621c3-aa4f-4f39-b00c-bf8a74698f55:443" /></segmentMoniker></itemTwo><bitOne>False</bitOne><bitTwo>False</bitTwo><alignmentDirection>Aligned</alignmentDirection></TwoPickLinearDimensionDef><DimensionPresentationDef Id="117:1103" xmlns="urn:annotation"><updateState>117:1115</updateState><layerId>0:9</layerId><dimensionMoniker sctype="SpaceClaim.BasicMoniker`1[[SpaceClaim.IDimension, Annotation]], Core" refId="f19797e7-0adf-49b3-8550-d6061878d76a:1101" /><positionInstruction sctype="SpaceClaim.ExtensionOffsetPosition, Annotation"><offset><relativeOffset>0.38837266977349061</relativeOffset></offset></positionInstruction><leaderTerminatorPosition>Smart</leaderTerminatorPosition><color>Black</color><localDataDictionary /><noteScaleOverride>1</noteScaleOverride><lineWeight /><startExtensionLineJogsList /><endExtensionLineJogsList /><keepDimensionCurveAboveAllReferences>False</keepDimensionCurveAboveAllReferences><followBase>False</followBase><arcLengthDimensionStyle>Automatic</arcLengthDimensionStyle><foreshortened>False</foreshortened><breakLineLocation>0</breakLineLocation><flipChamferDimension>False</flipChamferDimension><NoteDef Id="117:1110"><updateState>117:1116</updateState><layerId>0:9</layerId><derivedFrame sctype="SpaceClaim.Annotations.LeaderCurveNoteFrame, Annotation"><createdInVersion>600</createdInVersion><intervalOffset sctype="SpaceClaim.SymmetricIntervalOffset, Annotation"><relativeOffset>0.44115747586088372</relativeOffset></intervalOffset><angle>0</angle><horzShift>0</horzShift><vertShift>-0.0017500000000000003</vertShift></derivedFrame><width>0</width><height>0</height><color>Black</color><cosmeticSpace>ViewSpace</cosmeticSpace><anchorPosition>LeftTop</anchorPosition><text><origin>0 -0.0048405 0</origin><width>0.014700000000000001</width><height>0.0048405</height><textToFit>None</textToFit><paragraph_Values><item sctype="SpaceClaim.Annotations.TextParagraph, Annotation"><origin>0 0 0</origin><width>0.014700000000000001</width><height>0.0048405</height><run_Values><item sctype="SpaceClaim.Annotations.ReferenceTextRun, Annotation"><origin>0 0.00029049999999999996 0</origin><width>0.014700000000000001</width><height>0.00455</height><ascent>0.0035</ascent><descent>0.00105</descent><lineGap>0.0002905</lineGap><inc_x>0.014700000000000001</inc_x><properties><fontName>SpaceClaim ASME CB</fontName><fontSize>0.0035</fontSize><widthFactor>1</widthFactor><bold>False</bold><italic>False</italic><underline>False</underline><strikethrough>False</strikethrough><verticalOffsetUnits>RunSize</verticalOffsetUnits><horizontalOffsetUnits>RunSize</horizontalOffsetUnits><verticalOffset>0</verticalOffset><horizontalOffset>0</horizontalOffset><characterSpace>0</characterSpace></properties><text></text><verticalOffsetUnits obsolete="10">RunSize</verticalOffsetUnits><horizontalOffsetUnits obsolete="10">RunSize</horizontalOffsetUnits><verticalOffset obsolete="10">0</verticalOffset><horizontalOffset obsolete="10">0</horizontalOffset><localText><origin>0 0 0</origin><width>0.014700000000000001</width><height>0.0048405</height><textToFit>None</textToFit><paragraph_Values><item sctype="SpaceClaim.Annotations.TextParagraph, Annotation"><origin>0 0 0</origin><width>0.014700000000000001</width><height>0.0048405</height><run_Values><item sctype="SpaceClaim.Annotations.ReferenceTextRun, Annotation"><origin>0 0.00029049999999999996 0</origin><width>0.014700000000000001</width><height>0.00455</height><ascent>0.0035</ascent><descent>0.00105</descent><lineGap>0.0002905</lineGap><inc_x>0.014700000000000001</inc_x><properties><fontName>SpaceClaim ASME CB</fontName><fontSize>0.0035</fontSize><widthFactor>1</widthFactor><bold>False</bold><italic>False</italic><underline>False</underline><strikethrough>False</strikethrough><verticalOffsetUnits>RunSize</verticalOffsetUnits><horizontalOffsetUnits>RunSize</horizontalOffsetUnits><verticalOffset>0</verticalOffset><horizontalOffset>0</horizontalOffset><characterSpace>0</characterSpace></properties><text></text><verticalOffsetUnits obsolete="10">RunSize</verticalOffsetUnits><horizontalOffsetUnits obsolete="10">RunSize</horizontalOffsetUnits><verticalOffset obsolete="10">0</verticalOffset><horizontalOffset obsolete="10">0</horizontalOffset><localText><origin>0 0 0</origin><width>0.014700000000000001</width><height>0.0048405</height><textToFit>None</textToFit><paragraph_Values><item sctype="SpaceClaim.Annotations.TextParagraph, Annotation"><origin>0 0 0</origin><width>0.014700000000000001</width><height>0.0048405</height><run_Values><item sctype="SpaceClaim.Annotations.ReferenceTextRun, Annotation"><origin>0 0.00029049999999999996 0</origin><width>0</width><height>0.00455</height><ascent>0.0035</ascent><descent>0.00105</descent><lineGap>0.0002905</lineGap><inc_x>0</inc_x><properties><fontName>SpaceClaim ASME CB</fontName><fontSize>0.0035</fontSize><widthFactor>1</widthFactor><bold>False</bold><italic>False</italic><underline>False</underline><strikethrough>False</strikethrough><verticalOffsetUnits>RunSize</verticalOffsetUnits><horizontalOffsetUnits>RunSize</horizontalOffsetUnits><verticalOffset>0</verticalOffset><horizontalOffset>0</horizontalOffset><characterSpace>0</characterSpace></properties><text></text><verticalOffsetUnits obsolete="10">RunSize</verticalOffsetUnits><horizontalOffsetUnits obsolete="10">RunSize</horizontalOffsetUnits><verticalOffset obsolete="10">0</verticalOffset><horizontalOffset obsolete="10">0</horizontalOffset><localText><origin>0 0 0</origin><width>0</width><height>0.0048405</height><textToFit>None</textToFit><paragraph_Values><item sctype="SpaceClaim.Annotations.TextParagraph, Annotation"><origin>0 0 0</origin><width>0</width><height>0.0048405</height><run_Values><item sctype="SpaceClaim.Annotations.RegularTextRun, Annotation"><origin>0 0.00029049999999999996 0</origin><width>0</width><height>0.00455</height><ascent>0.0035</ascent><descent>0.00105</descent><lineGap>0.0002905</lineGap><inc_x>0</inc_x><properties><fontName>SpaceClaim ASME CB</fontName><fontSize>0.0035</fontSize><widthFactor>1</widthFactor><bold>False</bold><italic>False</italic><underline>False</underline><strikethrough>False</strikethrough><verticalOffsetUnits>RunSize</verticalOffsetUnits><horizontalOffsetUnits>RunSize</horizontalOffsetUnits><verticalOffset>0</verticalOffset><horizontalOffset>0</horizontalOffset><characterSpace>0</characterSpace></properties><text></text><verticalOffsetUnits obsolete="10">RunSize</verticalOffsetUnits><horizontalOffsetUnits obsolete="10">RunSize</horizontalOffsetUnits><verticalOffset obsolete="10">0</verticalOffset><horizontalOffset obsolete="10">0</horizontalOffset></item></run_Values><properties><lineSpace>0</lineSpace><spaceBefore>0</spaceBefore><spaceAfter>0</spaceAfter><defaultTabSize>0.008</defaultTabSize><textTabStop_Values /><textProperties><fontName>SpaceClaim ASME CB</fontName><fontSize>0.0035</fontSize><widthFactor>1</widthFactor><bold>False</bold><italic>False</italic><underline>False</underline><strikethrough>False</strikethrough><verticalOffsetUnits>RunSize</verticalOffsetUnits><horizontalOffsetUnits>RunSize</horizontalOffsetUnits><verticalOffset>0</verticalOffset><horizontalOffset>0</horizontalOffset><characterSpace>0</characterSpace></textProperties><leftMargin>0</leftMargin><rightMargin>0</rightMargin><textIndentLevel>0</textIndentLevel><indent>0</indent><textAlign>Left</textAlign><rightToLeft>False</rightToLeft><lineSpacingScaleFactor>1</lineSpacingScaleFactor></properties></item></paragraph_Values><properties><spaceBefore>0</spaceBefore><spaceAfter>0</spaceAfter><leftMargin>0</leftMargin><rightMargin>0</rightMargin></properties></localText><textReference sctype="SpaceClaim.Annotations.DimensionPrefixTextReference, Annotation"><moniker sctype="SpaceClaim.BasicMoniker`1[[SpaceClaim.IEvaluation, Core]], Core" refId="f19797e7-0adf-49b3-8550-d6061878d76a:1101" /><tag>Prefix</tag><useSecondarySettings>False</useSecondarySettings></textReference></item><item sctype="SpaceClaim.Annotations.ReferenceTextRun, Annotation"><origin>0 0.00029049999999999996 0</origin><width>0.014700000000000001</width><height>0.00455</height><ascent>0.0035</ascent><descent>0.00105</descent><lineGap>0.0002905</lineGap><inc_x>0.014700000000000001</inc_x><properties><fontName>SpaceClaim ASME CB</fontName><fontSize>0.0035</fontSize><widthFactor>1</widthFactor><bold>False</bold><italic>False</italic><underline>False</underline><strikethrough>False</strikethrough><verticalOffsetUnits>RunSize</verticalOffsetUnits><horizontalOffsetUnits>RunSize</horizontalOffsetUnits><verticalOffset>0</verticalOffset><horizontalOffset>0</horizontalOffset><characterSpace>0</characterSpace></properties><text></text><verticalOffsetUnits obsolete="10">RunSize</verticalOffsetUnits><horizontalOffsetUnits obsolete="10">RunSize</horizontalOffsetUnits><verticalOffset obsolete="10">0</verticalOffset><horizontalOffset obsolete="10">0</horizontalOffset><localText><origin>0 0 0</origin><width>0.014700000000000001</width><height>0.0048405</height><textToFit>None</textToFit><paragraph_Values><item sctype="SpaceClaim.Annotations.TextParagraph, Annotation"><origin>0 0 0</origin><width>0.014700000000000001</width><height>0.0048405</height><run_Values><item sctype="SpaceClaim.Annotations.RegularTextRun, Annotation"><origin>0 0.00029049999999999996 0</origin><width>0.014700000000000001</width><height>0.00455</height><ascent>0.0035</ascent><descent>0.00105</descent><lineGap>0.0002905</lineGap><inc_x>0.00315</inc_x><properties><fontName>SpaceClaim ASME CB</fontName><fontSize>0.0035</fontSize><widthFactor>1</widthFactor><bold>False</bold><italic>False</italic><underline>False</underline><strikethrough>False</strikethrough><verticalOffsetUnits>RunSize</verticalOffsetUnits><horizontalOffsetUnits>RunSize</horizontalOffsetUnits><verticalOffset>0</verticalOffset><horizontalOffset>0</horizontalOffset><characterSpace>0</characterSpace></properties><text>12.5mm</text><verticalOffsetUnits obsolete="10">RunSize</verticalOffsetUnits><horizontalOffsetUnits obsolete="10">RunSize</horizontalOffsetUnits><verticalOffset obsolete="10">0</verticalOffset><horizontalOffset obsolete="10">0</horizontalOffset></item></run_Values><properties><lineSpace>0</lineSpace><spaceBefore>0</spaceBefore><spaceAfter>0</spaceAfter><defaultTabSize>0.008</defaultTabSize><textTabStop_Values /><textProperties><fontName>SpaceClaim ASME CB</fontName><fontSize>0.0035</fontSize><widthFactor>1</widthFactor><bold>False</bold><italic>False</italic><underline>False</underline><strikethrough>False</strikethrough><verticalOffsetUnits>RunSize</verticalOffsetUnits><horizontalOffsetUnits>RunSize</horizontalOffsetUnits><verticalOffset>0</verticalOffset><horizontalOffset>0</horizontalOffset><characterSpace>0</characterSpace></textProperties><leftMargin>0</leftMargin><rightMargin>0</rightMargin><textIndentLevel>0</textIndentLevel><indent>0</indent><textAlign>Left</textAlign><rightToLeft>False</rightToLeft><lineSpacingScaleFactor>1</lineSpacingScaleFactor></properties></item></paragraph_Values><properties><spaceBefore>0</spaceBefore><spaceAfter>0</spaceAfter><leftMargin>0</leftMargin><rightMargin>0</rightMargin></properties></localText><textReference sctype="SpaceClaim.Annotations.DimensionTextReference, Annotation"><moniker sctype="SpaceClaim.BasicMoniker`1[[SpaceClaim.IEvaluation, Core]], Core" refId="f19797e7-0adf-49b3-8550-d6061878d76a:1101" /><tag>Value</tag><useSecondarySettings>False</useSecondarySettings></textReference></item><item sctype="SpaceClaim.Annotations.ReferenceTextRun, Annotation"><origin>0.014700000000000001 0.00029049999999999996 0</origin><width>0</width><height>0.00455</height><ascent>0.0035</ascent><descent>0.00105</descent><lineGap>0.0002905</lineGap><inc_x>0</inc_x><properties><fontName>SpaceClaim ASME CB</fontName><fontSize>0.0035</fontSize><widthFactor>1</widthFactor><bold>False</bold><italic>False</italic><underline>False</underline><strikethrough>False</strikethrough><verticalOffsetUnits>RunSize</verticalOffsetUnits><horizontalOffsetUnits>RunSize</horizontalOffsetUnits><verticalOffset>0</verticalOffset><horizontalOffset>0</horizontalOffset><characterSpace>0</characterSpace></properties><text></text><verticalOffsetUnits obsolete="10">RunSize</verticalOffsetUnits><horizontalOffsetUnits obsolete="10">RunSize</horizontalOffsetUnits><verticalOffset obsolete="10">0</verticalOffset><horizontalOffset obsolete="10">0</horizontalOffset><localText><origin>0 0 0</origin><width>0</width><height>0.0048405</height><textToFit>None</textToFit><paragraph_Values><item sctype="SpaceClaim.Annotations.TextParagraph, Annotation"><origin>0 0 0</origin><width>0</width><height>0.0048405</height><run_Values><item sctype="SpaceClaim.Annotations.RegularTextRun, Annotation"><origin>0 0.00029049999999999996 0</origin><width>0</width><height>0.00455</height><ascent>0.0035</ascent><descent>0.00105</descent><lineGap>0.0002905</lineGap><inc_x>0</inc_x><properties><fontName>SpaceClaim ASME CB</fontName><fontSize>0.0035</fontSize><widthFactor>1</widthFactor><bold>False</bold><italic>False</italic><underline>False</underline><strikethrough>False</strikethrough><verticalOffsetUnits>RunSize</verticalOffsetUnits><horizontalOffsetUnits>RunSize</horizontalOffsetUnits><verticalOffset>0</verticalOffset><horizontalOffset>0</horizontalOffset><characterSpace>0</characterSpace></properties><text></text><verticalOffsetUnits obsolete="10">RunSize</verticalOffsetUnits><horizontalOffsetUnits obsolete="10">RunSize</horizontalOffsetUnits><verticalOffset obsolete="10">0</verticalOffset><horizontalOffset obsolete="10">0</horizontalOffset></item></run_Values><properties><lineSpace>0</lineSpace><spaceBefore>0</spaceBefore><spaceAfter>0</spaceAfter><defaultTabSize>0.008</defaultTabSize><textTabStop_Values /><textProperties><fontName>SpaceClaim ASME CB</fontName><fontSize>0.0035</fontSize><widthFactor>1</widthFactor><bold>False</bold><italic>False</italic><underline>False</underline><strikethrough>False</strikethrough><verticalOffsetUnits>RunSize</verticalOffsetUnits><horizontalOffsetUnits>RunSize</horizontalOffsetUnits><verticalOffset>0</verticalOffset><horizontalOffset>0</horizontalOffset><characterSpace>0</characterSpace></textProperties><leftMargin>0</leftMargin><rightMargin>0</rightMargin><textIndentLevel>0</textIndentLevel><indent>0</indent><textAlign>Left</textAlign><rightToLeft>False</rightToLeft><lineSpacingScaleFactor>1</lineSpacingScaleFactor></properties></item></paragraph_Values><properties><spaceBefore>0</spaceBefore><spaceAfter>0</spaceAfter><leftMargin>0</leftMargin><rightMargin>0</rightMargin></properties></localText><textReference sctype="SpaceClaim.Annotations.EmbeddedTextReference, Annotation"><tag>Tolerance</tag></textReference></item><item sctype="SpaceClaim.Annotations.ReferenceTextRun, Annotation"><origin>0.014700000000000001 0.00029049999999999996 0</origin><width>0</width><height>0.00455</height><ascent>0.0035</ascent><descent>0.00105</descent><lineGap>0.0002905</lineGap><inc_x>0</inc_x><properties><fontName>SpaceClaim ASME CB</fontName><fontSize>0.0035</fontSize><widthFactor>1</widthFactor><bold>False</bold><italic>False</italic><underline>False</underline><strikethrough>False</strikethrough><verticalOffsetUnits>RunSize</verticalOffsetUnits><horizontalOffsetUnits>RunSize</horizontalOffsetUnits><verticalOffset>0</verticalOffset><horizontalOffset>0</horizontalOffset><characterSpace>0</characterSpace></properties><text></text><verticalOffsetUnits obsolete="10">RunSize</verticalOffsetUnits><horizontalOffsetUnits obsolete="10">RunSize</horizontalOffsetUnits><verticalOffset obsolete="10">0</verticalOffset><horizontalOffset obsolete="10">0</horizontalOffset><localText><origin>0 0 0</origin><width>0</width><height>0.0048405</height><textToFit>None</textToFit><paragraph_Values><item sctype="SpaceClaim.Annotations.TextParagraph, Annotation"><origin>0 0 0</origin><width>0</width><height>0.0048405</height><run_Values><item sctype="SpaceClaim.Annotations.RegularTextRun, Annotation"><origin>0 0.00029049999999999996 0</origin><width>0</width><height>0.00455</height><ascent>0.0035</ascent><descent>0.00105</descent><lineGap>0.0002905</lineGap><inc_x>0</inc_x><properties><fontName>SpaceClaim ASME CB</fontName><fontSize>0.0035</fontSize><widthFactor>1</widthFactor><bold>False</bold><italic>False</italic><underline>False</underline><strikethrough>False</strikethrough><verticalOffsetUnits>RunSize</verticalOffsetUnits><horizontalOffsetUnits>RunSize</horizontalOffsetUnits><verticalOffset>0</verticalOffset><horizontalOffset>0</horizontalOffset><characterSpace>0</characterSpace></properties><text></text><verticalOffsetUnits obsolete="10">RunSize</verticalOffsetUnits><horizontalOffsetUnits obsolete="10">RunSize</horizontalOffsetUnits><verticalOffset obsolete="10">0</verticalOffset><horizontalOffset obsolete="10">0</horizontalOffset></item></run_Values><properties><lineSpace>0</lineSpace><spaceBefore>0</spaceBefore><spaceAfter>0</spaceAfter><defaultTabSize>0.008</defaultTabSize><textTabStop_Values /><textProperties><fontName>SpaceClaim ASME CB</fontName><fontSize>0.0035</fontSize><widthFactor>1</widthFactor><bold>False</bold><italic>False</italic><underline>False</underline><strikethrough>False</strikethrough><verticalOffsetUnits>RunSize</verticalOffsetUnits><horizontalOffsetUnits>RunSize</horizontalOffsetUnits><verticalOffset>0</verticalOffset><horizontalOffset>0</horizontalOffset><characterSpace>0</characterSpace></textProperties><leftMargin>0</leftMargin><rightMargin>0</rightMargin><textIndentLevel>0</textIndentLevel><indent>0</indent><textAlign>Left</textAlign><rightToLeft>False</rightToLeft><lineSpacingScaleFactor>1</lineSpacingScaleFactor></properties></item></paragraph_Values><properties><spaceBefore>0</spaceBefore><spaceAfter>0</spaceAfter><leftMargin>0</leftMargin><rightMargin>0</rightMargin></properties></localText><textReference sctype="SpaceClaim.Annotations.EmbeddedTextReference, Annotation"><tag>Suffix</tag></textReference></item></run_Values><properties><lineSpace>0</lineSpace><spaceBefore>0</spaceBefore><spaceAfter>0</spaceAfter><defaultTabSize>0.008</defaultTabSize><textTabStop_Values /><textProperties><fontName>SpaceClaim ASME CB</fontName><fontSize>0.0035</fontSize><widthFactor>1</widthFactor><bold>False</bold><italic>False</italic><underline>False</underline><strikethrough>False</strikethrough><verticalOffsetUnits>RunSize</verticalOffsetUnits><horizontalOffsetUnits>RunSize</horizontalOffsetUnits><verticalOffset>0</verticalOffset><horizontalOffset>0</horizontalOffset><characterSpace>0</characterSpace></textProperties><leftMargin>0</leftMargin><rightMargin>0</rightMargin><textIndentLevel>0</textIndentLevel><indent>0</indent><textAlign>Left</textAlign><rightToLeft>False</rightToLeft><lineSpacingScaleFactor>1</lineSpacingScaleFactor></properties></item></paragraph_Values><properties><spaceBefore>0</spaceBefore><spaceAfter>0</spaceAfter><leftMargin>0</leftMargin><rightMargin>0</rightMargin></properties></localText><textReference sctype="SpaceClaim.Annotations.EmbeddedTextReference, Annotation"><tag>SimpleValue</tag></textReference></item></run_Values><properties><lineSpace>0</lineSpace><spaceBefore>0</spaceBefore><spaceAfter>0</spaceAfter><defaultTabSize>0.008</defaultTabSize><textTabStop_Values /><textProperties><fontName>SpaceClaim ASME CB</fontName><fontSize>0.0035</fontSize><widthFactor>1</widthFactor><bold>False</bold><italic>False</italic><underline>False</underline><strikethrough>False</strikethrough><verticalOffsetUnits>RunSize</verticalOffsetUnits><horizontalOffsetUnits>RunSize</horizontalOffsetUnits><verticalOffset>0</verticalOffset><horizontalOffset>0</horizontalOffset><characterSpace>0</characterSpace></textProperties><leftMargin>0</leftMargin><rightMargin>0</rightMargin><textIndentLevel>0</textIndentLevel><indent>0</indent><textAlign>Left</textAlign><rightToLeft>False</rightToLeft><lineSpacingScaleFactor>1</lineSpacingScaleFactor></properties></item></paragraph_Values><properties><spaceBefore>0</spaceBefore><spaceAfter>0</spaceAfter><leftMargin>0</leftMargin><rightMargin>0</rightMargin></properties></localText><textReference sctype="SpaceClaim.Annotations.EmbeddedDimensionTextReference, Annotation"><moniker sctype="SpaceClaim.BasicMoniker`1[[SpaceClaim.IEvaluation, Core]], Core" refId="f19797e7-0adf-49b3-8550-d6061878d76a:1101" /><tag>117:1101</tag></textReference></item></run_Values><properties><lineSpace>0</lineSpace><spaceBefore>0</spaceBefore><spaceAfter>0</spaceAfter><defaultTabSize>0.008</defaultTabSize><textTabStop_Values /><textProperties><fontName>SpaceClaim ASME CB</fontName><fontSize>0.0035</fontSize><widthFactor>1</widthFactor><bold>False</bold><italic>False</italic><underline>False</underline><strikethrough>False</strikethrough><verticalOffsetUnits>RunSize</verticalOffsetUnits><horizontalOffsetUnits>RunSize</horizontalOffsetUnits><verticalOffset>0</verticalOffset><horizontalOffset>0</horizontalOffset><characterSpace>0</characterSpace></textProperties><leftMargin>0</leftMargin><rightMargin>0</rightMargin><textIndentLevel>0</textIndentLevel><indent>0</indent><textAlign>Left</textAlign><rightToLeft>False</rightToLeft><lineSpacingScaleFactor>1</lineSpacingScaleFactor></properties></item></paragraph_Values><properties><spaceBefore>0</spaceBefore><spaceAfter>0</spaceAfter><leftMargin>0</leftMargin><rightMargin>0</rightMargin></properties></text></NoteDef></DimensionPresentationDef></DatumDef></PartDef><PartDef Id="97:1"><updateState>97:599</updateState><patternBase /><materialId>0:0</materialId><type>Normal</type><shareTopologyOption>None</shareTopologyOption><CustomUserTextAttributeDef Id="97:8" xmlns="urn:core"><updateState>97:8</updateState><name>RS_STOCK_NUMBER</name><value></value></CustomUserTextAttributeDef><CustomUserTextAttributeDef Id="97:10" xmlns="urn:core"><updateState>97:10</updateState><name>ALLIED_STOCK_NUMBER</name><value></value></CustomUserTextAttributeDef><CustomUserTextAttributeDef Id="97:12" xmlns="urn:core"><updateState>97:12</updateState><name>SUPPLIER</name><value></value></CustomUserTextAttributeDef><CustomUserTextAttributeDef Id="97:14" xmlns="urn:core"><updateState>97:14</updateState><name>REFERENCE</name><value></value></CustomUserTextAttributeDef><NominalBodyDef Id="97:366"><updateState>116:4699</updateState><layerId>0:9</layerId><type>Solid</type><renderingStyle>Plastic</renderingStyle><fillStyle>Opaque</fillStyle><materialId>0:0</materialId><modificationLock>None</modificationLock><finishStyle>MediumGloss</finishStyle><NominalFaceDef Id="97:368"><updateState>116:4701</updateState></NominalFaceDef><NominalFaceDef Id="97:371"><updateState>116:4703</updateState></NominalFaceDef><NominalFaceDef Id="97:374"><updateState>116:4705</updateState></NominalFaceDef><NominalFaceDef Id="97:377"><updateState>116:4707</updateState></NominalFaceDef><NominalFaceDef Id="97:380"><updateState>116:4709</updateState></NominalFaceDef><NominalFaceDef Id="97:383"><updateState>116:4711</updateState></NominalFaceDef><NominalFaceDef Id="97:386"><updateState>116:4713</updateState></NominalFaceDef><NominalFaceDef Id="97:389"><updateState>116:4715</updateState></NominalFaceDef><NominalFaceDef Id="97:392"><updateState>116:4717</updateState></NominalFaceDef><NominalFaceDef Id="97:395"><updateState>116:4719</updateState></NominalFaceDef><NominalFaceDef Id="97:398"><updateState>116:4721</updateState></NominalFaceDef><NominalFaceDef Id="97:401"><updateState>116:4723</updateState></NominalFaceDef><NominalFaceDef Id="97:404"><updateState>116:4725</updateState></NominalFaceDef><NominalFaceDef Id="97:407"><updateState>116:4727</updateState></NominalFaceDef><NominalFaceDef Id="97:410"><updateState>116:4729</updateState></NominalFaceDef><NominalFaceDef Id="97:413"><updateState>116:4731</updateState></NominalFaceDef><NominalFaceDef Id="97:416"><updateState>116:4733</updateState></NominalFaceDef><NominalFaceDef Id="97:419"><updateState>116:4735</updateState></NominalFaceDef><NominalFaceDef Id="97:422"><updateState>116:4737</updateState></NominalFaceDef><NominalFaceDef Id="97:425"><updateState>116:4739</updateState></NominalFaceDef><NominalFaceDef Id="97:428"><updateState>116:4741</updateState></NominalFaceDef><NominalFaceDef Id="97:431"><updateState>116:4743</updateState></NominalFaceDef><NominalFaceDef Id="97:434"><updateState>116:4745</updateState></NominalFaceDef><NominalEdgeDef Id="97:437"><updateState>116:4747</updateState><isReversed>False</isReversed></NominalEdgeDef><NominalEdgeDef Id="97:440"><updateState>116:4749</updateState><isReversed>False</isReversed></NominalEdgeDef><NominalEdgeDef Id="97:443"><updateState>116:4751</updateState><isReversed>False</isReversed></NominalEdgeDef><NominalEdgeDef Id="97:446"><updateState>116:4753</updateState><isReversed>False</isReversed></NominalEdgeDef><NominalEdgeDef Id="97:449"><updateState>116:4755</updateState><isReversed>False</isReversed></NominalEdgeDef><NominalEdgeDef Id="97:452"><updateState>116:4757</updateState><isReversed>False</isReversed></NominalEdgeDef><NominalEdgeDef Id="97:455"><updateState>116:4759</updateState><isReversed>False</isReversed></NominalEdgeDef><NominalEdgeDef Id="97:458"><updateState>116:4761</updateState><isReversed>False</isReversed></NominalEdgeDef><NominalEdgeDef Id="97:461"><updateState>116:4763</updateState><isReversed>False</isReversed></NominalEdgeDef><NominalEdgeDef Id="97:464"><updateState>116:4765</updateState><isReversed>False</isReversed></NominalEdgeDef><NominalEdgeDef Id="97:467"><updateState>116:4767</updateState><isReversed>False</isReversed></NominalEdgeDef><NominalEdgeDef Id="97:470"><updateState>116:4769</updateState><isReversed>False</isReversed></NominalEdgeDef><NominalEdgeDef Id="97:473"><updateState>116:4771</updateState><isReversed>False</isReversed></NominalEdgeDef><NominalEdgeDef Id="97:476"><updateState>116:4773</updateState><isReversed>False</isReversed></NominalEdgeDef><NominalEdgeDef Id="97:479"><updateState>116:4775</updateState><isReversed>False</isReversed></NominalEdgeDef><NominalEdgeDef Id="97:482"><updateState>116:4777</updateState><isReversed>False</isReversed></NominalEdgeDef><NominalEdgeDef Id="97:485"><updateState>116:4779</updateState><isReversed>False</isReversed></NominalEdgeDef><NominalEdgeDef Id="97:488"><updateState>116:4781</updateState><isReversed>False</isReversed></NominalEdgeDef><NominalEdgeDef Id="97:491"><updateState>116:4783</updateState><isReversed>False</isReversed></NominalEdgeDef><NominalEdgeDef Id="97:494"><updateState>116:4785</updateState><isReversed>False</isReversed></NominalEdgeDef><NominalEdgeDef Id="97:497"><updateState>116:4787</updateState><isReversed>False</isReversed></NominalEdgeDef><NominalEdgeDef Id="97:500"><updateState>116:4789</updateState><isReversed>False</isReversed></NominalEdgeDef><NominalEdgeDef Id="97:503"><updateState>116:4791</updateState><isReversed>False</isReversed></NominalEdgeDef><NominalEdgeDef Id="97:506"><updateState>116:4793</updateState><isReversed>False</isReversed></NominalEdgeDef><NominalEdgeDef Id="97:509"><updateState>116:4795</updateState><isReversed>False</isReversed></NominalEdgeDef><NominalEdgeDef Id="97:512"><updateState>116:4797</updateState><isReversed>False</isReversed></NominalEdgeDef><NominalEdgeDef Id="97:515"><updateState>116:4799</updateState><isReversed>False</isReversed></NominalEdgeDef><NominalEdgeDef Id="97:518"><updateState>116:4801</updateState><isReversed>False</isReversed></NominalEdgeDef><NominalEdgeDef Id="97:521"><updateState>116:4803</updateState><isReversed>False</isReversed></NominalEdgeDef><NominalEdgeDef Id="97:524"><updateState>116:4805</updateState><isReversed>False</isReversed></NominalEdgeDef><NominalEdgeDef Id="97:527"><updateState>116:4807</updateState><isReversed>False</isReversed></NominalEdgeDef><NominalEdgeDef Id="97:530"><updateState>116:4809</updateState><isReversed>False</isReversed></NominalEdgeDef><NominalEdgeDef Id="97:533"><updateState>116:4811</updateState><isReversed>False</isReversed></NominalEdgeDef><NominalEdgeDef Id="97:536"><updateState>116:4813</updateState><isReversed>False</isReversed></NominalEdgeDef><NominalEdgeDef Id="97:539"><updateState>116:4815</updateState><isReversed>False</isReversed></NominalEdgeDef><NominalEdgeDef Id="97:542"><updateState>116:4817</updateState><isReversed>False</isReversed></NominalEdgeDef><NominalEdgeDef Id="97:545"><updateState>116:4819</updateState><isReversed>False</isReversed></NominalEdgeDef><NominalEdgeDef Id="97:548"><updateState>116:4821</updateState><isReversed>False</isReversed></NominalEdgeDef><NominalEdgeDef Id="97:551"><updateState>116:4823</updateState><isReversed>False</isReversed></NominalEdgeDef><NominalEdgeDef Id="97:554"><updateState>116:4825</updateState><isReversed>False</isReversed></NominalEdgeDef><NominalEdgeDef Id="97:557"><updateState>116:4827</updateState><isReversed>False</isReversed></NominalEdgeDef><NominalEdgeDef Id="97:560"><updateState>116:4829</updateState><isReversed>False</isReversed></NominalEdgeDef><NominalEdgeDef Id="97:563"><updateState>116:4831</updateState><isReversed>False</isReversed></NominalEdgeDef><NominalEdgeDef Id="97:566"><updateState>116:4833</updateState><isReversed>False</isReversed></NominalEdgeDef><NominalEdgeDef Id="97:569"><updateState>116:4835</updateState><isReversed>False</isReversed></NominalEdgeDef><NominalEdgeDef Id="97:572"><updateState>116:4837</updateState><isReversed>False</isReversed></NominalEdgeDef><NominalEdgeDef Id="97:575"><updateState>116:4839</updateState><isReversed>False</isReversed></NominalEdgeDef><NominalEdgeDef Id="97:578"><updateState>116:4841</updateState><isReversed>False</isReversed></NominalEdgeDef><NominalEdgeDef Id="97:581"><updateState>116:4843</updateState><isReversed>False</isReversed></NominalEdgeDef><NominalEdgeDef Id="97:584"><updateState>116:4845</updateState><isReversed>False</isReversed></NominalEdgeDef><NominalEdgeDef Id="97:587"><updateState>116:4847</updateState><isReversed>False</isReversed></NominalEdgeDef><NominalEdgeDef Id="97:590"><updateState>116:4849</updateState><isReversed>False</isReversed></NominalEdgeDef></NominalBodyDef></PartDef></Design><PresentationDef sectionId="595f79a0-e194-4d77-946d-55f551b8663a" Id="0:5" xmlns="urn:presentation"><updateState>116:552</updateState><nextLayerHue>270</nextLayerHue><decorationTableKeys /><decorationTableValues /><AttributeTableDef Id="0:6"><updateState>116:558</updateState><paths><item><item sctype="SpaceClaim.BasicMoniker`1[[SpaceClaim.IInstance, Core]], Core" refId="3e7621c3-aa4f-4f39-b00c-bf8a74698f55:5" /></item></paths><versionNumbers>1 2 8 9 10 11 12 13 14 15 17 19 31 32 34 35 39 49 50 53 78 97 111</versionNumbers><idRanges><item>0 31316</item><item>1 1</item><item>2 795 12341 1</item><item>3 21126</item><item>4 11 10 1</item><item>5 1 10 7</item><item>6 544 31 1</item><item>6 4011</item><item>7 993 32 1</item><item>7 34646 96 1</item><item>7 34773</item><item>8 1095 96 1</item><item>8 1222</item><item>9 4 32 1</item><item>9 1705</item><item>10 3 32 1</item><item>11 1</item><item>12 2196</item><item>13 4791 122 1</item><item>13 5089 6102 1</item><item>13 11493 393 1</item><item>13 17123 1946 1</item><item>13 19076 13 10</item><item>13 22279</item><item>14 1 3 3</item><item>14 62 3 2</item><item>14 83 3 6</item><item>14 1056 3 11</item><item>14 1104 3 35</item><item>14 1215 3 3</item><item>14 29623 3 3</item><item>14 29779 3 1</item><item>14 39001 3 83</item><item>14 39385</item><item>15 17677</item><item>16 22279</item><item>17 9898 53 1</item><item>18 1 3 4</item><item>18 372</item><item>19 21</item><item>20 21</item><item>21 366</item><item>22 3435</item></idRanges><attributeIndex><item sctype="SpaceClaim.VisibilityAttribute, Presentation" /></attributeIndex><keys><item>-1 0 1 3 4 5 17 16 15 20 19 18 23 22 21 6 28 27 26 25 24 30 29 31 2 0 7 32 33 8 9 10 11 12 13 14 34 35 36 37 38 39 40 41 42 43 44 45 46 47 48 49 50 51 52 53 54 55 56 57 58 59 60 61 62 63 64 65 66 67 68 69 70 71 72 73 74 75 76 77 78 79 80 81 82 83 84 85 86 87 88 89 90 91 92 93 94 95 96 97 98 99 100 101 102 103 104 105 106 107 108 109 110 111 112 113 114 115 116 117 118 119 120 121 122 123 124 210 125 126 127 128 129 130 131 132 133 134 135 136 137 138 139 140 141 142 143 144 145 146 147 148 149 150 151 152 153 154 155 156 157 158 159 160 161 162 163 164 165 166 167 168 169 170 171 172 173 174 175 176 177 178 179 180 181 182 183 184 185 186 187 188 189 190 191 192 193 194 195 196 197 198 199 200 201 202 203 204 205 206 207 208 209 211 212 213 219 214 215 216 217 218 220 221 223</item><item>0 0 222</item></keys><layerNames /><layerAttributes /><createdInVersion>530</createdInVersion></AttributeTableDef><LayerDef Id="0:9"><updateState>0:9</updateState><name>Layer0</name><visible>True</visible><locked>False</locked><color>143, 175, 143</color><fillStyle>Opaque</fillStyle><lineWeight /><invariantName></invariantName></LayerDef><RootCaptionDef Id="0:11" xmlns="urn:nom"><updateState>120:1</updateState><subjectId>0:2</subjectId><name>Electrochemical Cell Gasket</name><description></description><type version="82">Normal</type><isNameLocked>False</isNameLocked></RootCaptionDef><CaptionDef Id="97:3"><updateState>119:1</updateState><subjectId>97:1</subjectId><name>Gasket for Electrochemical XAS Cell</name><description></description><type version="82">Normal</type></CaptionDef><CaptionDef Id="97:596"><updateState>97:596</updateState><subjectId>97:366</subjectId><name>Solid</name><description></description><type version="82">Mutable</type></CaptionDef><CaptionDef Id="111:3437"><updateState>111:3437</updateState><subjectId>111:3435</subjectId><name>Annotation Plane</name><description></description><type version="82">Normal</type></CaptionDef></PresentationDef><DocumentSettingsDef sectionId="0ac8f8e0-608c-4b1e-a830-61e2a4bad599" Id="0:16" xmlns="urn:presentation"><updateState>111:44069</updateState><topViewDirection>Z</topViewDirection><DocumentUnitsDef Id="0:17"><updateState>0:17</updateState><units><massFactor>1</massFactor><derivedDensity>True</derivedDensity><timeFactor>1</timeFactor><lengthProperties><scale>Normal</scale><type>MM</type><factor>1000</factor><symbolDisplay>True</symbolDisplay><annotationSymbolDisplay>True</annotationSymbolDisplay><trailingZeros>False</trailingZeros><symbol>mm</symbol><secondSymbol>""</secondSymbol><fractionSeparator> </fractionSeparator><decimalPlaces>2</decimalPlaces><largestDenominator>0</largestDenominator><minorsInMajor>10</minorsInMajor><minorTickInterval>0.001</minorTickInterval><angularPrecision>1</angularPrecision><angularTrailingZeros>False</angularTrailingZeros></lengthProperties><angleFactor>57.295779513082323</angleFactor><textHeightUnits>MM</textHeightUnits><newMassSymbol>g</newMassSymbol><newMassType>GRAMS</newMassType><newMassFactor>1000</newMassFactor><dualDimensionDisplay>False</dualDimensionDisplay><extendedInformationDisplay>None</extendedInformationDisplay><nearestFractionLargestDenominator>16</nearestFractionLargestDenominator><showNearestFromBothSides>False</showNearestFromBothSides><useTightTolerance>False</useTightTolerance><useWorkbenchProjectUnit>False</useWorkbenchProjectUnit><densityProperties><massType>GRAMS</massType><lengthType>MM</lengthType><massSymbol>g</massSymbol><lengthSymbol>mm</lengthSymbol><massFactor>1000</massFactor><lengthFactor>1000</lengthFactor></densityProperties><angularUnits>Degrees</angularUnits></units><alternateUnits><massFactor>1</massFactor><derivedDensity>True</derivedDensity><timeFactor>1</timeFactor><lengthProperties><scale>Normal</scale><type>INCHES</type><factor>39.370078740157481</factor><symbolDisplay>True</symbolDisplay><annotationSymbolDisplay>True</annotationSymbolDisplay><trailingZeros>True</trailingZeros><symbol>in</symbol><secondSymbol>in</secondSymbol><fractionSeparator>-</fractionSeparator><decimalPlaces>3</decimalPlaces><largestDenominator>0</largestDenominator><minorsInMajor>8</minorsInMajor><minorTickInterval>0.003175</minorTickInterval><angularPrecision>1</angularPrecision><angularTrailingZeros>False</angularTrailingZeros></lengthProperties><angleFactor>57.295779513082323</angleFactor><textHeightUnits>INCHES</textHeightUnits><newMassSymbol>lb</newMassSymbol><newMassType>POUNDS</newMassType><newMassFactor>2.20462</newMassFactor><dualDimensionDisplay>False</dualDimensionDisplay><extendedInformationDisplay>None</extendedInformationDisplay><nearestFractionLargestDenominator>16</nearestFractionLargestDenominator><showNearestFromBothSides>False</showNearestFromBothSides><useTightTolerance>False</useTightTolerance><useWorkbenchProjectUnit>False</useWorkbenchProjectUnit><densityProperties><massType>POUNDS</massType><lengthType>INCHES</lengthType><massSymbol>lb</massSymbol><lengthSymbol>in</lengthSymbol><massFactor>2.20462</massFactor><lengthFactor>39.370078740157481</lengthFactor></densityProperties><angularUnits>Degrees</angularUnits></alternateUnits><unitsSecondary><massFactor>1</massFactor><derivedDensity>True</derivedDensity><timeFactor>1</timeFactor><lengthProperties><scale>Normal</scale><type>INCHES</type><factor>39.370078740157481</factor><symbolDisplay>True</symbolDisplay><annotationSymbolDisplay>False</annotationSymbolDisplay><trailingZeros>True</trailingZeros><symbol>in</symbol><secondSymbol></secondSymbol><fractionSeparator></fractionSeparator><decimalPlaces>3</decimalPlaces><largestDenominator>0</largestDenominator><minorsInMajor>10</minorsInMajor><minorTickInterval>0.0025399999999999997</minorTickInterval><angularPrecision>1</angularPrecision><angularTrailingZeros>False</angularTrailingZeros></lengthProperties><angleFactor>57.295779513082323</angleFactor><textHeightUnits>INCHES</textHeightUnits><newMassSymbol>lb</newMassSymbol><newMassType>POUNDS</newMassType><newMassFactor>2.20462</newMassFactor><dualDimensionDisplay>False</dualDimensionDisplay><extendedInformationDisplay>None</extendedInformationDisplay><nearestFractionLargestDenominator>16</nearestFractionLargestDenominator><showNearestFromBothSides>False</showNearestFromBothSides><useTightTolerance>False</useTightTolerance><useWorkbenchProjectUnit>False</useWorkbenchProjectUnit><densityProperties><massType>OUNCES</massType><lengthType>INCHES</lengthType><massSymbol>oz</massSymbol><lengthSymbol>in</lengthSymbol><massFactor>35.27392</massFactor><lengthFactor>39.370078740157481</lengthFactor></densityProperties><angularUnits>Degrees</angularUnits></unitsSecondary><alternateUnitsSecondary><massFactor>1</massFactor><derivedDensity>True</derivedDensity><timeFactor>1</timeFactor><lengthProperties><scale>Normal</scale><type>MM</type><factor>1000</factor><symbolDisplay>True</symbolDisplay><annotationSymbolDisplay>False</annotationSymbolDisplay><trailingZeros>False</trailingZeros><symbol>mm</symbol><secondSymbol></secondSymbol><fractionSeparator></fractionSeparator><decimalPlaces>2</decimalPlaces><largestDenominator>0</largestDenominator><minorsInMajor>10</minorsInMajor><minorTickInterval>0.0001</minorTickInterval><angularPrecision>1</angularPrecision><angularTrailingZeros>False</angularTrailingZeros></lengthProperties><angleFactor>57.295779513082323</angleFactor><textHeightUnits>MM</textHeightUnits><newMassSymbol>kg</newMassSymbol><newMassType>KILOGRAMS</newMassType><newMassFactor>1</newMassFactor><dualDimensionDisplay>False</dualDimensionDisplay><extendedInformationDisplay>None</extendedInformationDisplay><nearestFractionLargestDenominator>16</nearestFractionLargestDenominator><showNearestFromBothSides>False</showNearestFromBothSides><useTightTolerance>False</useTightTolerance><useWorkbenchProjectUnit>False</useWorkbenchProjectUnit><densityProperties><massType>GRAMS</massType><lengthType>CM</lengthType><massSymbol>g</massSymbol><lengthSymbol>cm</lengthSymbol><massFactor>1000</massFactor><lengthFactor>100</lengthFactor></densityProperties><angularUnits>Degrees</angularUnits></alternateUnitsSecondary></DocumentUnitsDef><DocumentDetailSettingsDef Id="0:19"><updateState>0:19</updateState><settings><defaultViewProjection>ThirdAngle</defaultViewProjection><defaultViewLayout>BottomLeft</defaultViewLayout><sectionLineArrowSize>0.0028</sectionLineArrowSize><sectionLineLength>0.014</sectionLineLength><leaderCircleSize>0.0009</leaderCircleSize><leaderArrowLength>0.0025</leaderArrowLength><leaderArrowWidth>0.0006</leaderArrowWidth><defaultLeaderShoulderLength>0.00564444444</defaultLeaderShoulderLength><leaderTextBoxGap>0.00141111111</leaderTextBoxGap><defaultFillStyle>Filled</defaultFillStyle><enforceDimensionLine>False</enforceDimensionLine><dimensionTextIsHorizontal>True</dimensionTextIsHorizontal><defaultDimensionTextLocation>MiddleOfTopLine</defaultDimensionTextLocation><tightDimensionTextDistance>False</tightDimensionTextDistance><dimensionTextOffset>0</dimensionTextOffset><defaultGtolFontName>SpaceClaim ASME CB</defaultGtolFontName><extensionLineGap>0.001</extensionLineGap><extensionLineExtend>0.002</extensionLineExtend><dimensionLineExtend>0.006</dimensionLineExtend><annotationCreationColor>Black</annotationCreationColor><detailViewClippedEdgesColor>Black</detailViewClippedEdgesColor><brokenViewClippedEdgesColor>Black</brokenViewClippedEdgesColor><defaultToleranceVerticalPosition>Middle</defaultToleranceVerticalPosition><fractionalScaleDivider>:</fractionalScaleDivider><minimumDefaultHatchSpacing>0.0007</minimumDefaultHatchSpacing><maximumDefaultHatchSpacing>0.02</maximumDefaultHatchSpacing><detailViewBoundaryRendering>PhantomThin</detailViewBoundaryRendering><detailViewNoteLayout>TwoLines</detailViewNoteLayout><crossSectionArrowsRendering>PhantomThick</crossSectionArrowsRendering><detailViewNoteScaleText>SCALE</detailViewNoteScaleText><detailViewNoteDetailText>DETAIL</detailViewNoteDetailText><defaultTextHeight>0.0035</defaultTextHeight><detailViewNameTextHeightRatio>1.4</detailViewNameTextHeightRatio><detailViewNotePlacement>Centered</detailViewNotePlacement><crossSectionArrowOutwardDistance>0</crossSectionArrowOutwardDistance><crossSectionArrowPenetrationDistance>0.0075</crossSectionArrowPenetrationDistance><crossSectionArrowDirectionDisplayStyle>From</crossSectionArrowDirectionDisplayStyle><defaultSectionNameNotePrefix>SECTION</defaultSectionNameNotePrefix><defaultThickLineWeight>0.0007</defaultThickLineWeight><defaultThinLineWeight>0.00035</defaultThinLineWeight><defaultMediumLineWeight>0.000525</defaultMediumLineWeight><defaultDetailViewClippedEdgeExtent>0</defaultDetailViewClippedEdgeExtent><defaultBrokenViewClippedEdgeExtent>0</defaultBrokenViewClippedEdgeExtent><defaultForeshortenedCenterSize>0.004</defaultForeshortenedCenterSize><useThickLineWeightForAreaCrossSectionBorderLines>True</useThickLineWeightForAreaCrossSectionBorderLines><threadDisplayStandard>AsmeSimplified</threadDisplayStandard><centerLinesExtend>0.003</centerLinesExtend><crossSectionArrowLineWeight>THICK</crossSectionArrowLineWeight><detailViewBoundaryLineWeight>THIN</detailViewBoundaryLineWeight><virtualSharpRendering>None</virtualSharpRendering><centermarkCrossRadius>0</centermarkCrossRadius><defaultDimensionArrowShape>Arrow</defaultDimensionArrowShape><ordinateDimsShowZeroBaseline>True</ordinateDimsShowZeroBaseline><ordinateDimsDimensionLineAndTextOrientation>HideCommonDimensionLineTextVertical</ordinateDimsDimensionLineAndTextOrientation><datumSymbolAttachment>Triangle</datumSymbolAttachment><datumSymbolFrame>Rectangular</datumSymbolFrame><isTrimBackProportional>False</isTrimBackProportional><showConstructionCurvesOffPlane>True</showConstructionCurvesOffPlane><threadDiameterDimensionDesignationTextOption>Never</threadDiameterDimensionDesignationTextOption><datumCalloutTextHeightRatio>3.5</datumCalloutTextHeightRatio><datumTargetPointSize>0.00494975</datumTargetPointSize><datumTargetHatchSpacing>0.001</datumTargetHatchSpacing><datumTargetHatchAngle>0.78539816339744828</datumTargetHatchAngle><datumCalloutLeaderShape>None</datumCalloutLeaderShape><datumTargetLineShowEndPoints>True</datumTargetLineShowEndPoints><weldingSymbolStandard>AWS</weldingSymbolStandard><gdtStandard>ASME</gdtStandard><hideAnnotationsBehindModel>False</hideAnnotationsBehindModel><projectionArrowsStyle>Double</projectionArrowsStyle><chamferDimensionStyle>Linear</chamferDimensionStyle><chamferDimensionTextStyle>X45</chamferDimensionTextStyle><showNotesForProjectedViews>False</showNotesForProjectedViews><showNotesForAuxiliaryViews>False</showNotesForAuxiliaryViews><projectedViewLabelPrefix>VIEW</projectedViewLabelPrefix><auxiliaryViewLabelPrefix>VIEW</auxiliaryViewLabelPrefix><showProjectedViewArrows>False</showProjectedViewArrows><showAuxiliaryViewArrows>False</showAuxiliaryViewArrows><projectionArrowLength>0.014</projectionArrowLength><systemOfFits>HoleBasis</systemOfFits><holeFundamentalDeviation>H_H</holeFundamentalDeviation><shaftFundamentalDeviation>S_h</shaftFundamentalDeviation><holeInternationalToleranceGrade>IT7</holeInternationalToleranceGrade><shaftInternationalToleranceGrade>IT6</shaftInternationalToleranceGrade><methodOfDesignatingTolerances>ToleranceClass</methodOfDesignatingTolerances><defaultNoteSpace>ViewSpace</defaultNoteSpace><assignmentArray><item><key>Annotation</key><value><linestyleId>Solid</linestyleId><lineWeight>THIN</lineWeight></value></item><item><key>AreaCrossHatchingBorderLines</key><value><linestyleId>Solid</linestyleId><lineWeight>THICK</lineWeight></value></item><item><key>BrokenOutSectionClippingEdges</key><value><linestyleId>Solid</linestyleId><lineWeight>THIN</lineWeight></value></item><item><key>BrokenViewClippingEdges</key><value><linestyleId>Solid</linestyleId><lineWeight>THIN</lineWeight></value></item><item><key>CenterLines</key><value><linestyleId>LongDashDash</linestyleId><lineWeight>THIN</lineWeight></value></item><item><key>CrossHatching</key><value><linestyleId>Solid</linestyleId><lineWeight>THIN</lineWeight></value></item><item><key>CrossHatchingBorderLines</key><value><linestyleId>Solid</linestyleId><lineWeight>THICK</lineWeight></value></item><item><key>CrossSectionCutLineTips</key><value><linestyleId>Solid</linestyleId><lineWeight>THICK</lineWeight></value></item><item><key>DatumTargetAreaBorder</key><value><linestyleId>LongDashDoubleDotted</linestyleId><lineWeight>THIN</lineWeight></value></item><item><key>DatumTargetLine</key><value><linestyleId>LongDashDoubleDotted</linestyleId><lineWeight>THIN</lineWeight></value></item><item><key>DetailViewClippingEdges</key><value><linestyleId>Solid</linestyleId><lineWeight>THICK</lineWeight></value></item><item><key>DrawingHiddenEdges</key><value><linestyleId>Dash</linestyleId><lineWeight>THIN</lineWeight></value></item><item><key>DrawingVisibleEdges</key><value><linestyleId>Solid</linestyleId><lineWeight>THICK</lineWeight></value></item><item><key>ProjectionArrowTipsType</key><value><linestyleId>Solid</linestyleId><lineWeight>THICK</lineWeight></value></item><item><key>ProjectionArrowType</key><value><linestyleId>LongDashDotted</linestyleId><lineWeight>THICK</lineWeight></value></item></assignmentArray></settings></DocumentDetailSettingsDef></DocumentSettingsDef></Document>
