# Supplementary material for: Open-source electrochemical cell for in situ X-ray absorption spectroscopy in transmission and fluorescence modes
Source: J Synchrotron Radiat. 2024 Feb 2;31(Pt 2):322–7. doi: 10.1107/S1600577524000122 (PMC10914171; doi:10.1107/S1600577524000122)
Supplement: Supplementary file 5 [file s-31-00322-sup5.zip › SpaceClaim/_rels/document.xml.rels]

<?xml version="1.0" encoding="utf-8"?><Relationships xmlns="http://schemas.openxmlformats.org/package/2006/relationships"><Relationship Type="http://www.spaceclaim.com/relationships/internal/versionHistory" Target="/SpaceClaim/versions.xml" Id="R7de8da7fee8a4c98" /><Relationship Type="http://www.spaceclaim.com/relationships/external/importSource" Target="C:\Users\lisan\Downloads\Part1_abrunias_cell v3.stl#00000000-0000-0000-0000-000000000000,00000000-0000-0000-0000-000000000000,0,4" TargetMode="External" Id="Rd6927468fa4d4b7b" /><Relationship Type="http://www.spaceclaim.com/relationships/internal/partBodyGeometry#3e7621c3-aa4f-4f39-b00c-bf8a74698f55:1" Target="/SpaceClaim/Geometry/part1bodies.x_b" Id="R1abd9b0f22e0463e" /><Relationship Type="http://www.spaceclaim.com/relationships/internal/bodyFacets" Target="/SpaceClaim/Graphics/facets.bin" Id="Ra6dd274c92654072" /><Relationship Type="http://www.spaceclaim.com/relationships/internal/renderlists" Target="/SpaceClaim/Graphics/renderlist.xml" Id="R932b6052b52e4a9a" /><Relationship Type="http://www.spaceclaim.com/relationships/internal/windows" Target="/SpaceClaim/UI/windows.xml" Id="R13c4ac6fc2574a84" /></Relationships>
