# Supplementary material for: Open-source electrochemical cell for in situ X-ray absorption spectroscopy in transmission and fluorescence modes
Source: J Synchrotron Radiat. 2024 Feb 2;31(Pt 2):322–7. doi: 10.1107/S1600577524000122 (PMC10914171; doi:10.1107/S1600577524000122)
Supplement: Supplementary file 5 [file s-31-00322-sup5.zip › SpaceClaim/Graphics/renderlist.xml]

<?xml version="1.0" encoding="utf-8"?><RenderList Version="0.5" Views="2"><View Id="41afb1fb-3317-4340-8c92-d9f66b5bfcf6:0" Items="2" Box="-0.042461995035409927,0.079170003533363342,-0.041910000145435333,0.042461995035409927,0.079369999468326569,0.047061998397111893"><Item Id="97:1" Dimmed="0" Transform="1,0,0,0,0,1,0,0,0,0,1,0,0,0,0,1" Bodies="1" Components="0" Path="97:5"><Body Id="97:366" Visible="1" Color="-7360625" FillStyle="1" BodyType="0" RenderingStyle="1" FinishStyle="3" /></Item><Item Id="0:2" Dimmed="1" Transform="1,0,0,0,0,1,0,0,0,0,1,0,0,0,0,1" Bodies="0" Components="0" Path="" /></View><View Id="00000000-0000-0000-0000-000000000000:0" Items="2" Box="-0.042461995035409927,0.079170003533363342,-0.041910000145435333,0.042461995035409927,0.079369999468326569,0.047061998397111893"><Item Id="97:1" Dimmed="0" Transform="1,0,0,0,0,1,0,0,0,0,1,0,0,0,0,1" Bodies="1" Components="0" Path="97:5"><Body Id="97:366" Visible="1" Color="-7360625" FillStyle="1" BodyType="0" RenderingStyle="1" FinishStyle="3" /></Item><Item Id="0:2" Dimmed="0" Transform="1,0,0,0,0,1,0,0,0,0,1,0,0,0,0,1" Bodies="0" Components="0" Path="" /></View></RenderList>
