# Supplementary material for: Open-source electrochemical cell for in situ X-ray absorption spectroscopy in transmission and fluorescence modes
Source: J Synchrotron Radiat. 2024 Feb 2;31(Pt 2):322–7. doi: 10.1107/S1600577524000122 (PMC10914171; doi:10.1107/S1600577524000122)
Supplement: Supplementary file 5 [file s-31-00322-sup5.zip › SpaceClaim/_rels/checksums.bin.rels]

<?xml version="1.0" encoding="utf-8"?><Relationships xmlns="http://schemas.openxmlformats.org/package/2006/relationships"><Relationship Type="http://www.spaceclaim.com/relationships/internal/checksum" Target="/SpaceClaim/versions.xml" Id="C582751ad2d7dd68344e59c9d5d5650059873f15d" /><Relationship Type="http://www.spaceclaim.com/relationships/internal/checksum" Target="/SpaceClaim/document.xml" Id="Ceb150e588d3d69a095152cbd1834c767ba92eb02" /><Relationship Type="http://www.spaceclaim.com/relationships/internal/checksum" Target="/SpaceClaim/Graphics/facets.bin" Id="C460d15cdce669634e91d1fdb9b6fdeb7acf549ee" /><Relationship Type="http://www.spaceclaim.com/relationships/internal/checksum" Target="/SpaceClaim/Graphics/renderlist.xml" Id="C369c6596dd0501a16390e3ba17653ebf4ba40916" /><Relationship Type="http://www.spaceclaim.com/relationships/internal/checksum" Target="/SpaceClaim/UI/windows.xml" Id="C26a502f1dbc72257660008f4670509819c43b7dc" /></Relationships>
