# Supplementary material for: Open-source electrochemical cell for in situ X-ray absorption spectroscopy in transmission and fluorescence modes
Source: J Synchrotron Radiat. 2024 Feb 2;31(Pt 2):322–7. doi: 10.1107/S1600577524000122 (PMC10914171; doi:10.1107/S1600577524000122)
Supplement: Supplementary file 5 [file s-31-00322-sup5.zip › package/services/metadata/core-properties/44b2291d157147d8a5dac57d48119816.psmdcp]

<?xml version="1.0" encoding="utf-8"?><coreProperties xmlns:dc="http://purl.org/dc/elements/1.1/" xmlns:dcterms="http://purl.org/dc/terms/" xmlns:xsi="http://www.w3.org/2001/XMLSchema-instance" xmlns="http://schemas.openxmlformats.org/package/2006/metadata/core-properties"><category /><contentStatus /><contentType /><dcterms:created xsi:type="dcterms:W3CDTF">2022-06-04T02:45:05.6867894Z</dcterms:created><dc:creator /><dc:description /><dc:identifier /><keywords /><dc:language /><lastModifiedBy /><lastPrinted>2022-08-22T16:02:41.2507904Z</lastPrinted><dcterms:modified xsi:type="dcterms:W3CDTF">2023-10-28T07:38:44.5350320Z</dcterms:modified><revision /><dc:subject /><dc:title /><version /></coreProperties>
